# Supplementary material for: Crisis social media data labeled for storm-related information and toponym usage
Source: Data Brief. 2020 Apr 21;30:105595. doi: 10.1016/j.dib.2020.105595 (PMC7200777; doi:10.1016/j.dib.2020.105595)
Supplement: Supplementary file 1 [file mmc1.xlsx]

## Sheet: Sheet1
Tweet ID	Collection	Relevance	Information Category	Information Type	Toponym Usage	Toponym Location	Toponym Granularity	Time
859184486440984576	Location	Storm-related	Experiences	Admiration	With	Generic	Hyperlocal	7.2
859200870017359872	Location	Storm-related	Experiences	Admiration	With	Generic	Hyperlocal	8.2
859201489818062848	Location	Storm-related	Experiences	Admiration	With	Generic	Hyperlocal	8.2
859170847910764544	Location	Storm-related	Warnings	Advice	With	Generic	Hyperlocal	6.2
859150012512706560	Network	Storm-related	Warnings	Advice	With	Generic	Municipal	4.4
859184641768554496	Network	Storm-related	Warnings	Advice	With	Generic	Hyperlocal	7.2
859147558886703104	Location	Storm-related	Updates	Current Conditions	With	Generic	Hyperlocal	4.4
859121611890462720	Location	Storm-related	Updates	Current Conditions	With	Generic	Hyperlocal	3.1
859172784034992128	Location	Storm-related	Updates	Current Conditions	With	Generic	Hyperlocal	6.2
859171320709472256	Network	Storm-related	Updates	Current Conditions	With	Generic	Hyperlocal	6.2
859177415473590272	Network	Storm-related	Updates	Current Conditions	With	Generic	Hyperlocal	6.4
859186698751750144	Network	Storm-related	Updates	Current Conditions	With	Generic	Hyperlocal	7.2
859203145582465024	Network	Storm-related	Updates	Current Conditions	With	Generic	Hyperlocal	8.2
859204843516375040	Network	Storm-related	Updates	Current Conditions	With	Generic	Hyperlocal	8.3
859122416022429696	Network	Storm-related	Updates	Event Information	With	Generic	Hyperlocal	3.1
859167445692669952	Network	Storm-related	Updates	Event Information	With	Generic	Hyperlocal	6.1
859122648177156096	Network	Storm-related	Experiences	Fear	With	Generic	Hyperlocal	3.1
859187192383590400	Network	Storm-related	Experiences	Fear	With	Generic	Hyperlocal	7.2
859132387363618816	Network	Storm-related	Warnings	Flood Watch/Advisory	With	Generic	Municipal	3.4
859125819469434880	Location	Storm-related	Experiences	Humor	With	Generic	Municipal	3.2
859143626860965888	Location	Storm-related	Experiences	Humor	With	Generic	Regional	4.3
859191369558097920	Location	Storm-related	Experiences	Humor	With	Generic	Hyperlocal	7.3
859185644886790144	Network	Storm-related	Damages	Power Line Damage	With	Generic	Hyperlocal	7.2
859197279399550976	Location	Storm-related	Disruptions	Power Outage	With	Generic	Hyperlocal	8.1
859128613148426240	Location	Storm-related	Disruptions	Power Outage	With	Generic	Hyperlocal	3.3
859141970530365440	Location	Storm-related	Disruptions	Power Outage	With	Generic	Hyperlocal	4.2
859173689509761024	Location	Storm-related	Disruptions	Power Outage	With	Generic	Hyperlocal	6.3
859176453354774528	Location	Storm-related	Disruptions	Power Outage	With	Generic	Hyperlocal	6.3
859197744287805440	Location	Storm-related	Disruptions	Power Outage	With	Generic	Hyperlocal	8.1
859209769554518016	Location	Storm-related	Disruptions	Power Outage	With	Generic	Hyperlocal	8.4
859169131333070848	Network	Storm-related	Disruptions	Power Outage	With	Generic	Hyperlocal	6.1
859171488796168192	Network	Storm-related	Disruptions	Power Outage	With	Generic	Hyperlocal	6.2
859178819449737216	Network	Storm-related	Disruptions	Power Outage	With	Generic	Hyperlocal	6.4
859181404348964864	Network	Storm-related	Disruptions	Power Outage	With	Generic	Hyperlocal	7.1
859183596061569024	Network	Storm-related	Disruptions	Power Outage	With	Generic	Hyperlocal	7.1
859187131167764480	Network	Storm-related	Disruptions	Power Outage	With	Generic	Hyperlocal	7.2
859192137547743232	Network	Storm-related	Disruptions	Power Outage	With	Generic	Hyperlocal	7.4
859201430565130240	Network	Storm-related	Disruptions	Power Outage	With	Generic	Hyperlocal	8.2
859205330080870400	Network	Storm-related	Disruptions	Power Outage	With	Generic	Hyperlocal	8.3
859206886486405120	Network	Storm-related	Disruptions	Power Outage	With	Generic	Hyperlocal	8.3
859154434324082688	Network	Storm-related	Disruptions	Power Outage	With	Generic	Hyperlocal	5.2
859186478890536960	Network	Storm-related	Disruptions	Power Outage	With	Generic	Hyperlocal	7.2
859194538409295872	Network	Storm-related	Disruptions	Power Outage	With	Generic	Hyperlocal	7.4
859203490861789184	Network	Storm-related	Disruptions	Power Outage	With	Generic	Hyperlocal	8.3
859190104396632064	Network	Storm-related	Damages	Property Damage	With	Generic	Hyperlocal	7.3
859191289249546240	Network	Storm-related	Damages	Property Damage	With	Generic	Hyperlocal	7.3
859174239299141632	Network	Storm-related	Damages	Property Damage	With	Generic	Hyperlocal	6.3
859175620462379008	Network	Storm-related	Damages	Property Damage	With	Generic	Hyperlocal	6.3
859176433658277888	Network	Storm-related	Damages	Property Damage	With	Generic	Hyperlocal	6.3
859177692469620736	Network	Storm-related	Damages	Property Damage	With	Generic	Hyperlocal	6.4
859180123907653632	Network	Storm-related	Damages	Property Damage	With	Generic	Hyperlocal	6.4
859184793384341505	Network	Storm-related	Damages	Property Damage	With	Generic	Hyperlocal	7.2
859185887632076800	Network	Storm-related	Damages	Property Damage	With	Generic	Hyperlocal	7.2
859193289328783360	Network	Storm-related	Damages	Property Damage	With	Generic	Hyperlocal	7.4
859143052430102528	Network	Storm-related	Damages	Property Damage	With	Generic	Hyperlocal	4.3
859187843578552320	Network	Storm-related	Damages	Property Damage	With	Generic	Hyperlocal	7.2
859142066449911808	Network	Storm-related	Damages	Property Damage	With	Generic	Municipal	4.2
859184062522589184	Network	Storm-related	Damages	Property Damage	With	Generic	Municipal	7.1
859189125504790528	Network	Storm-related	Damages	Property Damage	With	Generic	Municipal	7.3
859200172701745152	Network	Storm-related	Damages	Road Damage	With	Generic	Hyperlocal	8.2
859199032111050752	Network	Storm-related	Damages	Road Damage	With	Generic	Hyperlocal	8.1
859210052284145664	Network	Storm-related	Experiences	Admiration	With	Local	Hyperlocal	8.4
859202899636871168	Network	Storm-related	Experiences	Admiration	With	Local	Hyperlocal	8.2
859202077658144768	Network	Storm-related	Experiences	Admiration	With	Local	Regional	8.2
859200287034179584	Network	Storm-related	Experiences	Appreciation	With	Local	Municipal	8.2
859158357554364416	Network	Storm-related	Experiences	Appreciation	With	Local	Regional	5.3
859149666239352835	Keyword	Storm-related	Updates	Auto Update	With	Local	Municipal	4.4
859174116934418433	Keyword	Storm-related	Updates	Auto Update	With	Local	Municipal	6.3
859177266579992587	Keyword	Storm-related	Updates	Auto Update	With	Local	Municipal	6.4
859182633745620992	Keyword	Storm-related	Updates	Auto Update	With	Local	Municipal	7.1
859178997875437568	Location	Storm-related	Updates	Auto Update	With	Local	Hyperlocal	6.4
859176696330825728	Network	Storm-related	Warnings	Advice	With	Local	Hyperlocal	6.3
859180371937808384	Network	Storm-related	Warnings	Advice	With	Local	Hyperlocal	6.4
859210584000258048	Network	Storm-related	Experiences	Complaint	With	Local	Municipal	8.4
859175767753850880	Keyword	Storm-related	Experiences	Complaint	With	Local	Municipal	6.3
859176266062336000	Keyword	Storm-related	Experiences	Complaint	With	Local	Municipal	6.3
859179359055360002	Keyword	Storm-related	Experiences	Complaint	With	Local	Municipal	6.4
859138935813005312	Network	Storm-related	Experiences	Complaint	With	Local	Hyperlocal	4.1
859181518526312449	Keyword	Storm-related	Updates	Current Conditions	With	Local	Hyperlocal	7.1
859164612209647616	Keyword	Storm-related	Updates	Current Conditions	With	Local	Municipal	5.4
859167350645551104	Keyword	Storm-related	Updates	Current Conditions	With	Local	Municipal	6.1
859169735942057984	Keyword	Storm-related	Updates	Current Conditions	With	Local	Municipal	6.2
859173870070353920	Keyword	Storm-related	Updates	Current Conditions	With	Local	Hyperlocal	6.3
859174164997046274	Keyword	Storm-related	Updates	Current Conditions	With	Local	Municipal	6.3
859174691545776128	Keyword	Storm-related	Updates	Current Conditions	With	Local	Municipal	6.3
859177610189950977	Keyword	Storm-related	Updates	Current Conditions	With	Local	Municipal	6.4
859177828067274753	Keyword	Storm-related	Updates	Current Conditions	With	Local	Municipal	6.4
859178342787973120	Keyword	Storm-related	Updates	Current Conditions	With	Local	Municipal	6.4
859179886950457345	Keyword	Storm-related	Updates	Current Conditions	With	Local	Municipal	6.4
859187600153882624	Keyword	Storm-related	Updates	Current Conditions	With	Local	Municipal	7.2
859194842559246338	Keyword	Storm-related	Updates	Current Conditions	With	Local	Municipal	7.4
859199682672807940	Keyword	Storm-related	Updates	Current Conditions	With	Local	Municipal	8.2
859181449542610944	Location	Storm-related	Updates	Current Conditions	With	Local	Hyperlocal	7.1
859140100235685888	Location	Storm-related	Updates	Current Conditions	With	Local	Regional	4.2
859175728868454400	Location	Storm-related	Updates	Current Conditions	With	Local	Regional	6.3
859196088288505856	Location	Storm-related	Updates	Current Conditions	With	Local	Regional	8.1
859173203696070656	Location	Storm-related	Updates	current conditions	With	Local	Municipal	6.3
859196583409324032	Network	Storm-related	Updates	Current Conditions	With	Local	Municipal	8.1
859201011466022912	Network	Storm-related	Updates	Current Conditions	With	Local	Hyperlocal	8.2
859122289979387904	Network	Storm-related	Updates	Current Conditions	With	Local	Hyperlocal	3.1
859167485823782912	Network	Storm-related	Updates	Current Conditions	With	Local	Hyperlocal	6.1
859168595871490048	Network	Storm-related	Updates	Current Conditions	With	Local	Hyperlocal	6.1
859169256130457600	Network	Storm-related	Updates	Current Conditions	With	Local	Hyperlocal	6.1
859174469306388480	Network	Storm-related	Updates	Current Conditions	With	Local	Hyperlocal	6.3
859174507961102336	Network	Storm-related	Updates	Current Conditions	With	Local	Hyperlocal	6.3
859178935761940480	Network	Storm-related	Updates	Current Conditions	With	Local	Hyperlocal	6.4
859180344981016576	Network	Storm-related	Updates	Current Conditions	With	Local	Hyperlocal	6.4
859190326766030849	Network	Storm-related	Updates	Current Conditions	With	Local	Hyperlocal	7.3
859158410406789120	Network	Storm-related	Updates	Current Conditions	With	Local	Regional	5.3
859172659325792256	Network	Storm-related	Updates	Current Conditions	With	Local	Hyperlocal	6.2
859178253680029696	Network	Storm-related	Updates	Current Conditions	With	Local	Hyperlocal	6.4
859152429895606272	Network	Storm-related	Updates	Current Conditions	With	Local	Regional	5.1
859168598832689152	Network	Storm-related	Updates	Current Conditions	With	Local	Municipal	6.1
859172338058833920	Network	Storm-related	Updates	Current Conditions	With	Local	Municipal	6.2
859181516278124544	Network	Storm-related	Updates	Current Conditions	With	Local	Municipal	7.1
859182009901617152	Network	Storm-related	Updates	Current Conditions	With	Local	Municipal	7.1
859206236625133568	Network	Storm-related	Updates	Current Conditions	With	Local	Municipal	8.3
859173116446208000	Location	Storm-related	Updates	Current Conditions	With	Local	Municipal	6.3
859173116362280960	Location	Storm-related	Updates	Current Conditions	With	Local	Municipal	6.3
859192065695068160	Network	Storm-related	Updates	Current Conditions	With	Local	Hyperlocal	7.4
859182783876431872	Network	Storm-related	Updates	Event Information	With	Local	Municipal	7.1
859176670779109376	Network	Storm-related	Warnings	Flood Watch/Advisory	With	Local	Municipal	6.3
859176689267507200	Network	Storm-related	Warnings	Flood Watch/Advisory	With	Local	Municipal	6.3
859173413000065024	Keyword	Storm-related	Warnings	Flood Watch/Advisory	With	Local	Municipal	6.3
859177396645363712	Network	Storm-related	Warnings	Flood Watch/Advisory	With	Local	Municipal	6.4
859186504588984320	Network	Storm-related	Warnings	Flood Watch/Advisory	With	Local	Municipal	7.2
859188909980438528	Network	Storm-related	Warnings	Flood Watch/Advisory	With	Local	Municipal	7.3
859198130012778496	Network	Storm-related	Warnings	Flood Watch/Advisory	With	Local	Municipal	8.1
859182141896359936	Network	Storm-related	Warnings	Flood Watch/Advisory	With	Local	Regional	7.1
859198045879185408	Network	Storm-related	Warnings	Flood Watch/Advisory	With	Local	Municipal	8.1
859143648524603393	Keyword	Storm-related	Forecasts	Forecast	With	Local	Hyperlocal	4.3
859169646745878528	Keyword	Storm-related	Forecasts	Forecast	With	Local	Municipal	6.2
859170180429205506	Keyword	Storm-related	Forecasts	Forecast	With	Local	Municipal	6.2
859171143068123139	Keyword	Storm-related	Forecasts	Forecast	With	Local	Municipal	6.2
859169340293345280	Network	Storm-related	Forecasts	Forecast	With	Local	Hyperlocal	6.2
859176884944424960	Network	Storm-related	Forecasts	Forecast	With	Local	Hyperlocal	6.4
859138291886682112	Network	Storm-related	Forecasts	Forecast	With	Local	Regional	4.1
859142585419542528	Network	Storm-related	Forecasts	Forecast	With	Local	Regional	4.2
859171380994113536	Network	Storm-related	Forecasts	Forecast	With	Local	Hyperlocal	6.2
859138437277859840	Network	Storm-related	Forecasts	Forecast	With	Local	Regional	4.1
859141844730605568	Network	Storm-related	Forecasts	Forecast	With	Local	Regional	4.2
859173626398076928	Network	Storm-related	Forecasts	Forecast	With	Local	Regional	6.3
859174403518730240	Network	Storm-related	Forecasts	Forecast	With	Local	Regional	6.3
859180403789189120	Network	Storm-related	Forecasts	Forecast	With	Local	Regional	6.4
859188115138789376	Network	Storm-related	Forecasts	Forecast	With	Local	Regional	7.2
859167720524447744	Network	Storm-related	Forecasts	Forecast	With	Local	Municipal	6.1
859165938884718597	Keyword	Storm-related	Experiences	Humor	With	Local	Municipal	6.1
859171572996878336	Keyword	Storm-related	Experiences	Humor	With	Local	Municipal	6.2
859172974234042372	Keyword	Storm-related	Experiences	Humor	With	Local	Municipal	6.2
859179777416089600	Keyword	Storm-related	Experiences	Humor	With	Local	Municipal	6.4
859187386181398528	Keyword	Storm-related	Experiences	Humor	With	Local	Municipal	7.2
859172025650335744	Location	Storm-related	Experiences	Humor	With	Local	Hyperlocal	6.2
859181688454303744	Location	Storm-related	Experiences	Humor	With	Local	Hyperlocal	7.1
859129321956552704	Location	Storm-related	Experiences	Humor	With	Local	Regional	3.3
859131317635731456	Location	Storm-related	Experiences	Humor	With	Local	Regional	3.3
859187879532277760	Network	Storm-related	Experiences	Humor	With	Local	Hyperlocal	7.2
859197354125254656	Network	Storm-related	Experiences	Humor	With	Local	Hyperlocal	8.1
859166629350998016	Network	Storm-related	Experiences	Humor	With	Local	Municipal	6.1
859153916201766912	Network	Storm-related	Updates	Info Request	With	Local	Municipal	5.1
859172324989431808	Keyword	Storm-related	Updates	Info Request	With	Local	Municipal	6.2
859174933934612480	Network	Storm-related	Updates	Info Request	With	Local	Hyperlocal	6.3
859194567433867264	Network	Storm-related	Updates	Info Request	With	Local	Hyperlocal	7.4
859200498481733632	Network	Storm-related	Updates	Info Request	With	Local	Regional	8.2
859174479561359360	Network	Storm-related	Updates	Info Request	With	Local	Regional	6.3
859205023430975488	Network	Storm-related	Updates	Info Request	With	Local	Regional	8.3
859174383658692608	Network	Storm-related	Disruptions	Internet Outage	With	Local	Hyperlocal	6.3
859202677984690176	Keyword	Storm-related	Damages	Power Line Damage	With	Local	Municipal	8.2
859188959703953408	Network	Storm-related	Damages	Power Line Damage	With	Local	Hyperlocal	7.3
859135929537241088	Network	Storm-related	Damages	Power Line Damage	With	Local	Hyperlocal	4.1
859196521249722368	Keyword	Storm-related	Disruptions	Power Outage	With	Local	Municipal	8.1
859164066102857731	Keyword	Storm-related	Disruptions	Power Outage	With	Local	Hyperlocal	5.4
859201641714774016	Keyword	Storm-related	Disruptions	Power Outage	With	Local	Hyperlocal	8.2
859203912724877314	Keyword	Storm-related	Disruptions	Power Outage	With	Local	Municipal	8.3
859171076429033473	Keyword	Storm-related	Disruptions	Power Outage	With	Local	Municipal	6.2
859172118008918016	Location	Storm-related	Disruptions	Power Outage	With	Local	Hyperlocal	6.2
859173076470292480	Location	Storm-related	Disruptions	Power Outage	With	Local	Hyperlocal	6.2
859171831160463360	Location	Storm-related	Disruptions	Power Outage	With	Local	Hyperlocal	6.2
859183255815368704	Network	Storm-related	Disruptions	Power Outage	With	Local	Municipal	7.1
859200375542476800	Network	Storm-related	Disruptions	Power Outage	With	Local	Municipal	8.2
859202083446280192	Network	Storm-related	Disruptions	Power Outage	With	Local	Municipal	8.2
859209318671036416	Network	Storm-related	Disruptions	Power Outage	With	Local	Municipal	8.4
859193113528725504	Network	Storm-related	Disruptions	Power Outage	With	Local	Municipal	7.4
859176396920434688	Network	Storm-related	Disruptions	Power Outage	With	Local	Hyperlocal	6.3
859171018442772480	Network	Storm-related	Disruptions	Power Outage	With	Local	Hyperlocal	6.2
859171959321620480	Network	Storm-related	Disruptions	Power Outage	With	Local	Hyperlocal	6.2
859172531617583104	Network	Storm-related	Disruptions	Power Outage	With	Local	Hyperlocal	6.2
859173093285273600	Network	Storm-related	Disruptions	Power Outage	With	Local	Hyperlocal	6.3
859173316585820160	Network	Storm-related	Disruptions	Power Outage	With	Local	Hyperlocal	6.3
859174194390515712	Network	Storm-related	Disruptions	Power Outage	With	Local	Hyperlocal	6.3
859179060706062336	Network	Storm-related	Disruptions	Power Outage	With	Local	Hyperlocal	6.4
859176770100232192	Network	Storm-related	Disruptions	Power Outage	With	Local	Regional	6.3
859178530470539264	Network	Storm-related	Disruptions	Power Outage	With	Local	Regional	6.4
859193566819516416	Network	Storm-related	Disruptions	Power Outage	With	Local	Municipal	7.4
859177803308306432	Network	Storm-related	Disruptions	Power Outage	With	Local	Municipal	6.4
859183711300067328	Network	Storm-related	Disruptions	Power Outage	With	Local	Municipal	7.1
859209288304250880	Network	Storm-related	Disruptions	Power Outage	With	Local	Municipal	8.4
859196868290646020	Keyword	Storm-related	Damages	Property Damage	With	Local	Hyperlocal	8.1
859179445856423945	Keyword	Storm-related	Damages	Property Damage	With	Local	Municipal	6.4
859175294741221376	Network	Storm-related	Damages	Property Damage	With	Local	Municipal	6.3
859205400624812032	Keyword	Storm-related	Damages	Property Damage	With	Local	Hyperlocal	8.3
859181191588720640	Location	Storm-related	Damages	Property Damage	With	Local	Hyperlocal	7.1
859169375953317888	Network	Storm-related	Damages	Property Damage	With	Local	Hyperlocal	6.2
859175417399345152	Network	Storm-related	Damages	Property Damage	With	Local	Hyperlocal	6.3
859185184402546688	Network	Storm-related	Damages	Property Damage	With	Local	Hyperlocal	7.2
859210678594408448	Network	Storm-related	Damages	Property Damage	With	Local	Hyperlocal	8.4
859189389695614976	Network	Storm-related	Damages	Property Damage	With	Local	Hyperlocal	7.3
859180569179148288	Network	Storm-related	Damages	Property Damage	With	Local	Hyperlocal	6.4
859183041276784640	Network	Storm-related	Damages	Property Damage	With	Local	Hyperlocal	7.1
859183864329236481	Network	Storm-related	Damages	Property Damage	With	Local	Hyperlocal	7.1
859199432235130880	Network	Storm-related	Damages	Property Damage	With	Local	Hyperlocal	8.1
859206047311032321	Network	Storm-related	Damages	Property Damage	With	Local	Hyperlocal	8.3
859206226420355072	Network	Storm-related	Damages	Property Damage	With	Local	Hyperlocal	8.3
859208012325670913	Network	Storm-related	Damages	Property Damage	With	Local	Hyperlocal	8.4
859184346904883200	Network	Storm-related	Damages	Property Damage	With	Local	Hyperlocal	7.1
859188781861220352	Network	Storm-related	Damages	Property Damage	With	Local	Municipal	7.3
859137383509479424	Location	Storm-related	Damages	Road Damage	With	Local	Regional	4.1
859175033473818629	Keyword	Storm-related	Damages	Road Damage	With	Local	Hyperlocal	6.3
859202580630646784	Keyword	Storm-related	Damages	Road Damage	With	Local	Hyperlocal	8.2
859127888796319744	Keyword	Storm-related	Damages	Road Damage	With	Local	Municipal	3.3
859175637222871045	Keyword	Storm-related	Damages	Road Damage	With	Local	Hyperlocal	6.3
859178765338980352	Keyword	Storm-related	Damages	Road Damage	With	Local	Municipal	6.4
859199117200949248	Location	Storm-related	Damages	Road Damage	With	Local	Hyperlocal	8.1
859179080578715648	Network	Storm-related	Damages	Road Damage	With	Local	Hyperlocal	6.4
859180988743774208	Network	Storm-related	Damages	Road Damage	With	Local	Hyperlocal	7.1
859181477199839232	Network	Storm-related	Damages	Road Damage	With	Local	Hyperlocal	7.1
859183104883339264	Network	Storm-related	Damages	Road Damage	With	Local	Hyperlocal	7.1
859186410288500736	Network	Storm-related	Damages	Road Damage	With	Local	Hyperlocal	7.2
859189443516911616	Network	Storm-related	Damages	Road Damage	With	Local	Hyperlocal	7.3
859195910282248192	Network	Storm-related	Damages	Road Damage	With	Local	Hyperlocal	8.1
859200013062287360	Network	Storm-related	Damages	Road Damage	With	Local	Hyperlocal	8.2
859207061384699904	Network	Storm-related	Damages	Road Damage	With	Local	Hyperlocal	8.4
859176749954945024	Keyword	Storm-related	Warnings	Storm Watch/Warning	With	Local	Municipal	6.3
859132122178568192	Keyword	Storm-related	Warnings	Storm Watch/Warning	With	Local	Municipal	3.4
859134386733805572	Keyword	Storm-related	Warnings	Storm Watch/Warning	With	Local	Municipal	3.4
859142072108032001	Keyword	Storm-related	Warnings	Storm Watch/Warning	With	Local	Municipal	4.2
859146138691260417	Keyword	Storm-related	Warnings	Storm Watch/Warning	With	Local	Municipal	4.3
859149265226141697	Keyword	Storm-related	Warnings	Storm Watch/Warning	With	Local	Municipal	4.4
859149448269705218	Keyword	Storm-related	Warnings	Storm Watch/Warning	With	Local	Municipal	4.4
859150353266335744	Keyword	Storm-related	Warnings	Storm Watch/Warning	With	Local	Municipal	4.4
859162360472158210	Keyword	Storm-related	Warnings	Storm Watch/Warning	With	Local	Municipal	5.4
859173411708219392	Keyword	Storm-related	Warnings	Storm Watch/Warning	With	Local	Municipal	6.3
859176595013107713	Keyword	Storm-related	Warnings	Storm Watch/Warning	With	Local	Municipal	6.3
859177428404523008	Keyword	Storm-related	Warnings	Storm Watch/Warning	With	Local	Municipal	6.4
859181958898659328	Keyword	Storm-related	Warnings	Storm Watch/Warning	With	Local	Municipal	7.1
859196098254172160	Keyword	Storm-related	Warnings	Storm Watch/Warning	With	Local	Municipal	8.1
859207200069341184	Location	Storm-related	Warnings	Storm Watch/Warning	With	Local	Regional	8.4
859148521802485760	Location	Storm-related	Warnings	Storm Watch/Warning	With	Local	Municipal	4.4
859149281235795968	Network	Storm-related	Warnings	Storm Watch/Warning	With	Local	Municipal	4.4
859148502731034624	Network	Storm-related	Warnings	Storm Watch/Warning	With	Local	Municipal	4.4
859148507889901568	Network	Storm-related	Warnings	Storm Watch/Warning	With	Local	Municipal	4.4
859149108917002240	Network	Storm-related	Warnings	Storm Watch/Warning	With	Local	Municipal	4.4
859149414383964160	Network	Storm-related	Warnings	Storm Watch/Warning	With	Local	Municipal	4.4
859149912499523584	Network	Storm-related	Warnings	Storm Watch/Warning	With	Local	Municipal	4.4
859150465782755328	Network	Storm-related	Warnings	Storm Watch/Warning	With	Local	Municipal	5.1
859150507897704448	Network	Storm-related	Warnings	Storm Watch/Warning	With	Local	Municipal	5.1
859150553787621376	Network	Storm-related	Warnings	Storm Watch/Warning	With	Local	Municipal	5.1
859176733316198400	Network	Storm-related	Warnings	Storm Watch/Warning	With	Local	Municipal	6.3
859176739989143552	Network	Storm-related	Warnings	Storm Watch/Warning	With	Local	Municipal	6.3
859177404618739712	Network	Storm-related	Warnings	Storm Watch/Warning	With	Local	Municipal	6.4
859154337213304832	Network	Storm-related	Warnings	Storm Watch/Warning	With	Local	Regional	5.2
859122041651376128	Network	Storm-related	Warnings	Storm Watch/Warning	With	Local	Regional	3.1
859167845032308736	Network	Storm-related	Warnings	Storm Watch/Warning	With	Local	Regional	6.1
859154740059549698	Network	Storm-related	Warnings	Storm Watch/Warning	With	Local	Regional	5.2
859170318597984256	Network	Storm-related	Warnings	Storm Watch/Warning	With	Local	Hyperlocal	6.2
859180582621904896	Network	Storm-related	Warnings	Storm Watch/Warning	With	Local	Municipal	6.4
859131021152878593	Keyword	Storm-related	Warnings	Tornado Watch/Warning	With	Local	Municipal	3.3
859127321298644992	Keyword	Storm-related	Warnings	Tornado Watch/Warning	With	Local	Municipal	3.2
859132652212764673	Keyword	Storm-related	Warnings	Tornado Watch/Warning	With	Local	Municipal	3.4
859134088619335680	Keyword	Storm-related	Warnings	Tornado Watch/Warning	With	Local	Municipal	3.4
859137036040712192	Keyword	Storm-related	Warnings	Tornado Watch/Warning	With	Local	Municipal	4.1
859137703518109696	Keyword	Storm-related	Warnings	Tornado Watch/Warning	With	Local	Municipal	4.1
859137941171568641	Keyword	Storm-related	Warnings	Tornado Watch/Warning	With	Local	Municipal	4.1
859138988367646720	Keyword	Storm-related	Warnings	Tornado Watch/Warning	With	Local	Municipal	4.1
859139573888188416	Keyword	Storm-related	Warnings	Tornado Watch/Warning	With	Local	Municipal	4.2
859144277187846144	Keyword	Storm-related	Warnings	Tornado Watch/Warning	With	Local	Municipal	4.3
859144725760098304	Keyword	Storm-related	Warnings	Tornado Watch/Warning	With	Local	Municipal	4.3
859144804424437761	Keyword	Storm-related	Warnings	Tornado Watch/Warning	With	Local	Municipal	4.3
859144816034230273	Keyword	Storm-related	Warnings	Tornado Watch/Warning	With	Local	Municipal	4.3
859145414099968000	Keyword	Storm-related	Warnings	Tornado Watch/Warning	With	Local	Municipal	4.3
859146692200890369	Keyword	Storm-related	Warnings	Tornado Watch/Warning	With	Local	Municipal	4.4
859146800812437504	Keyword	Storm-related	Warnings	Tornado Watch/Warning	With	Local	Municipal	4.4
859156421224660997	Keyword	Storm-related	Warnings	Tornado Watch/Warning	With	Local	Municipal	5.2
859157999679569922	Keyword	Storm-related	Warnings	Tornado Watch/Warning	With	Local	Municipal	5.3
859169182012846082	Keyword	Storm-related	Warnings	Tornado Watch/Warning	With	Local	Municipal	6.1
859171999331086338	Keyword	Storm-related	Warnings	Tornado Watch/Warning	With	Local	Municipal	6.2
859209589417312256	Keyword	Storm-related	Warnings	Tornado Watch/Warning	With	Local	Municipal	8.4
859209939717378048	Keyword	Storm-related	Warnings	Tornado Watch/Warning	With	Local	Municipal	8.4
859171034116882432	Location	Storm-related	Warnings	Tornado Watch/Warning	With	Local	Hyperlocal	6.2
859124030695145472	Network	Storm-related	Warnings	Tornado Watch/Warning	With	Local	Regional	3.2
859124030544195584	Network	Storm-related	Warnings	Tornado Watch/Warning	With	Local	Regional	3.2
859124363710406656	Network	Storm-related	Warnings	Tornado Watch/Warning	With	Local	Regional	3.2
859124483206111232	Network	Storm-related	Warnings	Tornado Watch/Warning	With	Local	Regional	3.2
859127405818130432	Network	Storm-related	Warnings	Tornado Watch/Warning	With	Local	Regional	3.2
859136660868653056	Network	Storm-related	Warnings	Tornado Watch/Warning	With	Local	Regional	4.1
859137890193952768	Network	Storm-related	Warnings	Tornado Watch/Warning	With	Local	Regional	4.1
859151483908108288	Network	Storm-related	Warnings	Tornado Watch/Warning	With	Local	Regional	5.1
859198049855393792	Network	Storm-related	Warnings	Tornado Watch/Warning	With	Local	Hyperlocal	8.1
859127325912387584	Network	Storm-related	Warnings	Tornado Watch/Warning	With	Local	Regional	3.2
859167942247931904	Network	Storm-related	Warnings	Tornado Watch/Warning	With	Local	Regional	6.1
859176421800988672	Network	Storm-related	Warnings	Tornado Watch/Warning	With	Local	Regional	6.3
859121532639039488	Network	Storm-related	Warnings	Tornado Watch/Warning	With	Local	Municipal	3.1
859136601263411200	Network	Storm-related	Warnings	Tornado Watch/Warning	With	Local	Municipal	4.1
859167360091131904	Network	Storm-related	Warnings	Tornado Watch/Warning	With	Local	Municipal	6.1
859179064485007360	Location	Storm-related	Experiences	Admiration	With	Non-Local	Hyperlocal	6.4
859199626724995072	Location	Storm-related	Experiences	Admiration	With	Non-Local	Hyperlocal	8.2
859199743754473472	Location	Storm-related	Experiences	Admiration	With	Non-Local	Municipal	8.2
859196423925092352	Location	Storm-related	Experiences	Admiration	With	Non-Local	Municipal	8.1
859199305894293504	Location	Storm-related	Experiences	Admiration	With	Non-Local	Municipal	8.1
859203115752476672	Location	Storm-related	Experiences	Admiration	With	Non-Local	Municipal	8.2
859203203228995584	Location	Storm-related	Experiences	Admiration	With	Non-Local	Municipal	8.2
859207257887821824	Location	Storm-related	Experiences	Admiration	With	Non-Local	Municipal	8.4
859147936147615744	Network	Storm-related	Experiences	Admiration	With	Non-Local	Municipal	4.4
859164954770984960	Network	Storm-related	Experiences	Admiration	With	Non-Local	Regional	5.4
859195446077607936	Network	Storm-related	Experiences	Admiration	With	Non-Local	Municipal	7.4
859195658313629696	Network	Storm-related	Experiences	Admiration	With	Non-Local	Hyperlocal	7.4
859200674185302016	Network	Storm-related	Experiences	Admiration	With	Non-Local	Municipal	8.2
859140253457797120	Location	Storm-related	Updates	Auto Update	With	Non-Local	Municipal	4.2
859144197709889536	Location	Storm-related	Updates	Auto Update	With	Non-Local	Municipal	4.3
859144869150961664	Location	Storm-related	Updates	Auto Update	With	Non-Local	Municipal	4.3
859145391937388544	Location	Storm-related	Updates	Auto Update	With	Non-Local	Municipal	4.3
859146076531589120	Location	Storm-related	Updates	Auto Update	With	Non-Local	Municipal	4.3
859146076569337856	Location	Storm-related	Updates	Auto Update	With	Non-Local	Municipal	4.3
859146076565196800	Location	Storm-related	Updates	Auto Update	With	Non-Local	Municipal	4.3
859146076582023168	Location	Storm-related	Updates	Auto Update	With	Non-Local	Municipal	4.3
859147402804166656	Location	Storm-related	Updates	Auto Update	With	Non-Local	Municipal	4.4
859148678614970368	Location	Storm-related	Updates	Auto Update	With	Non-Local	Municipal	4.4
859153394925264896	Location	Storm-related	Updates	Auto Update	With	Non-Local	Municipal	5.1
859154177859227648	Location	Storm-related	Updates	Auto Update	With	Non-Local	Municipal	5.1
859156579375095808	Location	Storm-related	Updates	Auto Update	With	Non-Local	Municipal	5.2
859158764552949760	Location	Storm-related	Updates	Auto Update	With	Non-Local	Municipal	5.3
859158764578058240	Location	Storm-related	Updates	Auto Update	With	Non-Local	Municipal	5.3
859169969350823936	Location	Storm-related	Updates	Auto Update	With	Non-Local	Municipal	6.2
859170334796328960	Location	Storm-related	Updates	Auto Update	With	Non-Local	Municipal	6.2
859171299205238784	Location	Storm-related	Updates	Auto Update	With	Non-Local	Municipal	6.2
859173596635246592	Location	Storm-related	Updates	Auto Update	With	Non-Local	Municipal	6.3
859178206984843264	Location	Storm-related	Updates	Auto Update	With	Non-Local	Municipal	6.4
859178253772259328	Location	Storm-related	Updates	Auto Update	With	Non-Local	Municipal	6.4
859182098434969600	Location	Storm-related	Updates	Auto Update	With	Non-Local	Municipal	7.1
859184040318038016	Location	Storm-related	Updates	Auto Update	With	Non-Local	Municipal	7.1
859184040699736064	Location	Storm-related	Updates	Auto Update	With	Non-Local	Municipal	7.1
859184040355778560	Location	Storm-related	Updates	Auto Update	With	Non-Local	Municipal	7.1
859185101393055744	Location	Storm-related	Updates	Auto Update	With	Non-Local	Municipal	7.2
859192108816715776	Location	Storm-related	Updates	Auto Update	With	Non-Local	Municipal	7.4
859192190383337472	Location	Storm-related	Updates	Auto Update	With	Non-Local	Municipal	7.4
859192475474440192	Location	Storm-related	Updates	Auto Update	With	Non-Local	Municipal	7.4
859193368571781120	Location	Storm-related	Updates	Auto Update	With	Non-Local	Municipal	7.4
859200292616851456	Location	Storm-related	Updates	Auto Update	With	Non-Local	Municipal	8.2
859201309647536128	Location	Storm-related	Updates	Auto Update	With	Non-Local	Municipal	8.2
859203731295961088	Location	Storm-related	Updates	Auto Update	With	Non-Local	Municipal	8.3
859203731463831552	Location	Storm-related	Updates	Auto Update	With	Non-Local	Municipal	8.3
859203923982286848	Location	Storm-related	Updates	Auto Update	With	Non-Local	Municipal	8.3
859204252878721024	Location	Storm-related	Updates	Auto Update	With	Non-Local	Municipal	8.3
859204739887767552	Location	Storm-related	Updates	Auto Update	With	Non-Local	Municipal	8.3
859205064858247168	Location	Storm-related	Updates	Auto Update	With	Non-Local	Municipal	8.3
859205684805726208	Location	Storm-related	Updates	Auto Update	With	Non-Local	Municipal	8.3
859205897054298112	Location	Storm-related	Updates	Auto Update	With	Non-Local	Municipal	8.3
859206358696169472	Location	Storm-related	Updates	Auto Update	With	Non-Local	Municipal	8.3
859206867775631360	Location	Storm-related	Updates	Auto Update	With	Non-Local	Municipal	8.3
859206921647251456	Location	Storm-related	Updates	Auto Update	With	Non-Local	Municipal	8.3
859207089079676928	Location	Storm-related	Updates	Auto Update	With	Non-Local	Municipal	8.4
859207497869135872	Location	Storm-related	Updates	Auto Update	With	Non-Local	Municipal	8.4
859207702928642048	Location	Storm-related	Updates	Auto Update	With	Non-Local	Municipal	8.4
859128764617416704	Location	Storm-related	Updates	Auto Update	With	Non-Local	Municipal	3.3
859176092757831680	Location	Storm-related	Updates	Auto Update	With	Non-Local	Municipal	6.3
859176093156347904	Location	Storm-related	Updates	Auto Update	With	Non-Local	Municipal	6.3
859177091287449600	Location	Storm-related	Updates	Auto Update	With	Non-Local	Municipal	6.4
859177754960515072	Location	Storm-related	Updates	Auto Update	With	Non-Local	Municipal	6.4
859177754939600896	Location	Storm-related	Updates	Auto Update	With	Non-Local	Municipal	6.4
859177754889269248	Location	Storm-related	Updates	Auto Update	With	Non-Local	Municipal	6.4
859178835815936000	Location	Storm-related	Updates	Auto Update	With	Non-Local	Municipal	6.4
859178835782365184	Location	Storm-related	Updates	Auto Update	With	Non-Local	Municipal	6.4
859134684105760768	Location	Storm-related	Updates	Auto Update	With	Non-Local	Municipal	3.4
859131824676712448	Location	Storm-related	Updates	Auto Update	With	Non-Local	Municipal	3.4
859131946751983616	Location	Storm-related	Updates	Auto Update	With	Non-Local	Municipal	3.4
859131946512908288	Location	Storm-related	Updates	Auto Update	With	Non-Local	Municipal	3.4
859134684151894016	Location	Storm-related	Updates	Auto Update	With	Non-Local	Municipal	3.4
859203731413401600	Location	Storm-related	Updates	Auto Update	With	Non-Local	Municipal	8.3
859129571547000832	Location	Storm-related	Warnings	Advice	With	Non-Local	Hyperlocal	3.3
859132892563296256	Location	Storm-related	Warnings	Advice	With	Non-Local	Hyperlocal	3.4
859132538417283072	Network	Storm-related	Warnings	Advice	With	Non-Local	Municipal	3.4
859174983335018496	Network	Storm-related	Warnings	Advice	With	Non-Local	Municipal	6.3
859175012770689024	Network	Storm-related	Warnings	Advice	With	Non-Local	Municipal	6.3
859210621266481152	Location	Storm-related	Experiences	Complaint	With	Non-Local	Regional	8.4
859191130734415872	Network	Storm-related	Experiences	Complaint	With	Non-Local	Municipal	7.3
859208722333171712	Network	Storm-related	Experiences	Complaint	With	Non-Local	Municipal	8.4
859192330657681408	Network	Storm-related	Experiences	Complaint	With	Non-Local	Municipal	7.4
859182000070176768	Network	Storm-related	Updates	Current Conditions	With	Non-Local	Hyperlocal	7.1
859181200161820672	Network	Storm-related	Updates	Current Conditions	With	Non-Local	Municipal	7.1
859134258643951618	Keyword	Storm-related	Updates	Current Conditions	With	Non-Local	Municipal	3.4
859123891037450240	Location	Storm-related	Updates	Current Conditions	With	Non-Local	Municipal	3.1
859131946517110784	Location	Storm-related	Updates	Current Conditions	With	Non-Local	Municipal	3.4
859131946680668160	Location	Storm-related	Updates	Current Conditions	With	Non-Local	Municipal	3.4
859131946735210496	Location	Storm-related	Updates	Current Conditions	With	Non-Local	Municipal	3.4
859134137797574656	Location	Storm-related	Updates	Current Conditions	With	Non-Local	Municipal	3.4
859137873882357760	Location	Storm-related	Updates	Current Conditions	With	Non-Local	Municipal	4.1
859139699465748480	Location	Storm-related	Updates	Current Conditions	With	Non-Local	Municipal	4.2
859140819726544896	Location	Storm-related	Updates	Current Conditions	With	Non-Local	Municipal	4.2
859142530046328832	Location	Storm-related	Updates	Current Conditions	With	Non-Local	Municipal	4.2
859144034358632448	Location	Storm-related	Updates	Current Conditions	With	Non-Local	Municipal	4.3
859153744566648832	Location	Storm-related	Updates	Current Conditions	With	Non-Local	Municipal	5.1
859154050973138944	Location	Storm-related	Updates	Current Conditions	With	Non-Local	Municipal	5.1
859154414174703616	Location	Storm-related	Updates	Current Conditions	With	Non-Local	Municipal	5.2
859160058705391616	Location	Storm-related	Updates	Current Conditions	With	Non-Local	Municipal	5.3
859184212167012352	Location	Storm-related	Updates	Current Conditions	With	Non-Local	Municipal	7.1
859185418696351744	Location	Storm-related	Updates	Current Conditions	With	Non-Local	Municipal	7.2
859131946877820928	Location	Storm-related	Updates	Current Conditions	With	Non-Local	Hyperlocal	3.4
859195174848778240	Location	Storm-related	Updates	Current Conditions	With	Non-Local	Hyperlocal	7.4
859137890173038592	Location	Storm-related	Updates	Current Conditions	With	Non-Local	Municipal	4.1
859137890164629504	Location	Storm-related	Updates	Current Conditions	With	Non-Local	Municipal	4.1
859137890311450624	Location	Storm-related	Updates	Current Conditions	With	Non-Local	Municipal	4.1
859137890231750656	Location	Storm-related	Updates	Current Conditions	With	Non-Local	Municipal	4.1
859137890282065920	Location	Storm-related	Updates	Current Conditions	With	Non-Local	Municipal	4.1
859166804173885440	Location	Storm-related	Updates	Current Conditions	With	Non-Local	Regional	6.1
859177357088653312	Location	Storm-related	Updates	Current Conditions	With	Non-Local	Regional	6.4
859123421816532992	Location	Storm-related	Updates	Current Conditions	With	Non-Local	Municipal	3.1
859134645874634752	Location	Storm-related	Updates	Current Conditions	With	Non-Local	Municipal	3.4
859134977430237184	Location	Storm-related	Updates	Current Conditions	With	Non-Local	Municipal	3.4
859137388311977984	Location	Storm-related	Updates	Current Conditions	With	Non-Local	Municipal	4.1
859137388202917888	Location	Storm-related	Updates	Current Conditions	With	Non-Local	Municipal	4.1
859137388332945408	Location	Storm-related	Updates	Current Conditions	With	Non-Local	Municipal	4.1
859137388509106176	Location	Storm-related	Updates	Current Conditions	With	Non-Local	Municipal	4.1
859137388358103040	Location	Storm-related	Updates	Current Conditions	With	Non-Local	Municipal	4.1
859138231908126720	Location	Storm-related	Updates	Current Conditions	With	Non-Local	Municipal	4.1
859139532582793216	Location	Storm-related	Updates	Current Conditions	With	Non-Local	Municipal	4.2
859140379668566016	Location	Storm-related	Updates	Current Conditions	With	Non-Local	Municipal	4.2
859144407928504320	Location	Storm-related	Updates	Current Conditions	With	Non-Local	Municipal	4.3
859151181058330624	Location	Storm-related	Updates	Current Conditions	With	Non-Local	Municipal	5.1
859159661093822464	Location	Storm-related	Updates	Current Conditions	With	Non-Local	Municipal	5.3
859162616463314944	Location	Storm-related	Updates	Current Conditions	With	Non-Local	Municipal	5.4
859165520461017088	Location	Storm-related	Updates	Current Conditions	With	Non-Local	Municipal	5.4
859174449131794432	Location	Storm-related	Updates	Current Conditions	With	Non-Local	Municipal	6.3
859176626365628416	Location	Storm-related	Updates	Current Conditions	With	Non-Local	Municipal	6.3
859186987609321472	Location	Storm-related	Updates	Current Conditions	With	Non-Local	Municipal	7.2
859194248759042048	Location	Storm-related	Updates	Current Conditions	With	Non-Local	Municipal	7.4
859194248855523328	Location	Storm-related	Updates	Current Conditions	With	Non-Local	Municipal	7.4
859194248897417216	Location	Storm-related	Updates	Current Conditions	With	Non-Local	Municipal	7.4
859196268375154688	Location	Storm-related	Updates	Current Conditions	With	Non-Local	Municipal	8.1
859196268731617280	Location	Storm-related	Updates	Current Conditions	With	Non-Local	Municipal	8.1
859196268412895232	Location	Storm-related	Updates	Current Conditions	With	Non-Local	Municipal	8.1
859198018800758784	Location	Storm-related	Updates	Current Conditions	With	Non-Local	Municipal	8.1
859198420199895040	Location	Storm-related	Updates	Current Conditions	With	Non-Local	Municipal	8.1
859128228413411328	Network	Storm-related	Updates	Current Conditions	With	Non-Local	Municipal	3.3
859129085913649152	Network	Storm-related	Updates	Current Conditions	With	Non-Local	Municipal	3.3
859138920738639872	Network	Storm-related	Updates	Current Conditions	With	Non-Local	Municipal	4.1
859143045329170432	Network	Storm-related	Updates	Current Conditions	With	Non-Local	Municipal	4.3
859146302537568256	Network	Storm-related	Updates	Current Conditions	With	Non-Local	Municipal	4.3
859146668947714048	Network	Storm-related	Updates	Current Conditions	With	Non-Local	Municipal	4.4
859148446573498368	Network	Storm-related	Updates	Current Conditions	With	Non-Local	Municipal	4.4
859148556866859008	Network	Storm-related	Updates	Current Conditions	With	Non-Local	Municipal	4.4
859184966244212736	Network	Storm-related	Updates	Current Conditions	With	Non-Local	Municipal	7.2
859186113784754176	Network	Storm-related	Updates	Current Conditions	With	Non-Local	Municipal	7.2
859191228721770496	Network	Storm-related	Updates	Current Conditions	With	Non-Local	Municipal	7.3
859206942820118528	Network	Storm-related	Updates	Current Conditions	With	Non-Local	Municipal	8.3
859150781521379328	Network	Storm-related	Updates	Current Conditions	With	Non-Local	Hyperlocal	5.1
859143483696742400	Network	Storm-related	Updates	Current Conditions	With	Non-Local	Hyperlocal	4.3
859167187692552192	Network	Storm-related	Updates	Current Conditions	With	Non-Local	Hyperlocal	6.1
859194214323814400	Network	Storm-related	Updates	Current Conditions	With	Non-Local	Hyperlocal	7.4
859137709897633792	Network	Storm-related	Updates	Current Conditions	With	Non-Local	Regional	4.1
859200196592447488	Network	Storm-related	Updates	Current Conditions	With	Non-Local	Regional	8.2
859134070403497984	Network	Storm-related	Updates	Current Conditions	With	Non-Local	Hyperlocal	3.4
859138784012763136	Network	Storm-related	Updates	Current Conditions	With	Non-Local	Regional	4.1
859140287192473600	Network	Storm-related	Updates	Current Conditions	With	Non-Local	Regional	4.2
859177999270391808	Network	Storm-related	Updates	Current Conditions	With	Non-Local	Regional	6.4
859198298959339520	Network	Storm-related	Updates	Current Conditions	With	Non-Local	Regional	8.1
859147656970608640	Network	Storm-related	Updates	Current Conditions	With	Non-Local	Municipal	4.4
859121837875355648	Network	Storm-related	Updates	Current Conditions	With	Non-Local	Municipal	3.1
859120505005199360	Network	Storm-related	Updates	Current Conditions	With	Non-Local	Municipal	3.1
859123922469617664	Network	Storm-related	Updates	Current Conditions	With	Non-Local	Municipal	3.1
859124935377211392	Network	Storm-related	Updates	Current Conditions	With	Non-Local	Municipal	3.2
859126724294057984	Network	Storm-related	Updates	Current Conditions	With	Non-Local	Municipal	3.2
859127032940244992	Network	Storm-related	Updates	Current Conditions	With	Non-Local	Municipal	3.2
859127386960539648	Network	Storm-related	Updates	Current Conditions	With	Non-Local	Municipal	3.2
859128200378687488	Network	Storm-related	Updates	Current Conditions	With	Non-Local	Municipal	3.3
859129683882934272	Network	Storm-related	Updates	Current Conditions	With	Non-Local	Municipal	3.3
859131922617950208	Network	Storm-related	Updates	Current Conditions	With	Non-Local	Municipal	3.4
859131925373517824	Network	Storm-related	Updates	Current Conditions	With	Non-Local	Municipal	3.4
859134236921655296	Network	Storm-related	Updates	Current Conditions	With	Non-Local	Municipal	3.4
859136338666409984	Network	Storm-related	Updates	Current Conditions	With	Non-Local	Municipal	4.1
859139659795800064	Network	Storm-related	Updates	Current Conditions	With	Non-Local	Municipal	4.2
859139667039367168	Network	Storm-related	Updates	Current Conditions	With	Non-Local	Municipal	4.2
859140181861031936	Network	Storm-related	Updates	Current Conditions	With	Non-Local	Municipal	4.2
859140740693229568	Network	Storm-related	Updates	Current Conditions	With	Non-Local	Municipal	4.2
859149543291703296	Network	Storm-related	Updates	Current Conditions	With	Non-Local	Municipal	4.4
859151416073625600	Network	Storm-related	Updates	Current Conditions	With	Non-Local	Municipal	5.1
859152039460438016	Network	Storm-related	Updates	Current Conditions	With	Non-Local	Municipal	5.1
859152230783619072	Network	Storm-related	Updates	Current Conditions	With	Non-Local	Municipal	5.1
859152306306244608	Network	Storm-related	Updates	Current Conditions	With	Non-Local	Municipal	5.1
859154121571655680	Network	Storm-related	Updates	Current Conditions	With	Non-Local	Municipal	5.1
859155183837872128	Network	Storm-related	Updates	Current Conditions	With	Non-Local	Municipal	5.2
859156167016271872	Network	Storm-related	Updates	Current Conditions	With	Non-Local	Municipal	5.2
859156454485487616	Network	Storm-related	Updates	Current Conditions	With	Non-Local	Municipal	5.2
859157159766106112	Network	Storm-related	Updates	Current Conditions	With	Non-Local	Municipal	5.2
859158218819481600	Network	Storm-related	Updates	Current Conditions	With	Non-Local	Municipal	5.3
859159375881129984	Network	Storm-related	Updates	Current Conditions	With	Non-Local	Municipal	5.3
859159525051564032	Network	Storm-related	Updates	Current Conditions	With	Non-Local	Municipal	5.3
859160125365465088	Network	Storm-related	Updates	Current Conditions	With	Non-Local	Municipal	5.3
859161501785096192	Network	Storm-related	Updates	Current Conditions	With	Non-Local	Municipal	5.3
859161869130530816	Network	Storm-related	Updates	Current Conditions	With	Non-Local	Municipal	5.4
859164316997734400	Network	Storm-related	Updates	Current Conditions	With	Non-Local	Municipal	5.4
859164396219768832	Network	Storm-related	Updates	Current Conditions	With	Non-Local	Municipal	5.4
859165278592262144	Network	Storm-related	Updates	Current Conditions	With	Non-Local	Municipal	5.4
859167699557113856	Network	Storm-related	Updates	Current Conditions	With	Non-Local	Municipal	6.1
859169127562321920	Network	Storm-related	Updates	Current Conditions	With	Non-Local	Municipal	6.1
859170103694204928	Network	Storm-related	Updates	Current Conditions	With	Non-Local	Municipal	6.2
859172797184126976	Network	Storm-related	Updates	Current Conditions	With	Non-Local	Municipal	6.2
859173299619856384	Network	Storm-related	Updates	Current Conditions	With	Non-Local	Municipal	6.3
859177850599092224	Network	Storm-related	Updates	Current Conditions	With	Non-Local	Municipal	6.4
859186798018396160	Network	Storm-related	Updates	Current Conditions	With	Non-Local	Municipal	7.2
859186868977586176	Network	Storm-related	Updates	Current Conditions	With	Non-Local	Municipal	7.2
859187960138399744	Network	Storm-related	Updates	Current Conditions	With	Non-Local	Municipal	7.2
859188415064965120	Network	Storm-related	Updates	Current Conditions	With	Non-Local	Municipal	7.3
859189035369156608	Network	Storm-related	Updates	Current Conditions	With	Non-Local	Municipal	7.3
859190361394171904	Network	Storm-related	Updates	Current Conditions	With	Non-Local	Municipal	7.3
859190864157036544	Network	Storm-related	Updates	Current Conditions	With	Non-Local	Municipal	7.3
859196104843436032	Network	Storm-related	Updates	Current Conditions	With	Non-Local	Municipal	8.1
859198012534509570	Network	Storm-related	Updates	Current Conditions	With	Non-Local	Municipal	8.1
859199570714218496	Network	Storm-related	Updates	Current Conditions	With	Non-Local	Municipal	8.2
859201872992882688	Network	Storm-related	Updates	Current Conditions	With	Non-Local	Municipal	8.2
859204121538252800	Network	Storm-related	Updates	Current Conditions	With	Non-Local	Municipal	8.3
859204214446317568	Network	Storm-related	Updates	Current Conditions	With	Non-Local	Municipal	8.3
859209256578449408	Network	Storm-related	Updates	Current Conditions	With	Non-Local	Municipal	8.4
859210121485963264	Network	Storm-related	Updates	Current Conditions	With	Non-Local	Municipal	8.4
859141961000865792	Keyword	Storm-related	Updates	Event Information	With	Non-Local	Hyperlocal	4.2
859145114484187136	Location	Storm-related	Updates	Event Information	With	Non-Local	Hyperlocal	4.3
859209632081997824	Location	Storm-related	Updates	Event Information	With	Non-Local	Hyperlocal	8.4
859179020885385216	Location	Storm-related	Experiences	Fear	With	Non-Local	Municipal	6.4
859144992496943104	Network	Storm-related	Experiences	Fear	With	Non-Local	Municipal	4.3
859163215678369793	Keyword	Storm-related	Warnings	Flood Watch/Advisory	With	Non-Local	Hyperlocal	5.4
859144159151529984	Location	Storm-related	Warnings	Flood Watch/Advisory	With	Non-Local	Municipal	4.3
859148822009729024	Location	Storm-related	Warnings	Flood Watch/Advisory	With	Non-Local	Municipal	4.4
859185121118887936	Location	Storm-related	Warnings	Flood Watch/Advisory	With	Non-Local	Municipal	7.2
859157028257792000	Location	Storm-related	Warnings	Flood Watch/Advisory	With	Non-Local	Regional	5.2
859129815957331968	Location	Storm-related	Warnings	Flood Watch/Advisory	With	Non-Local	Regional	3.3
859121925976731648	Network	Storm-related	Warnings	Flood Watch/Advisory	With	Non-Local	Municipal	3.1
859121935174774784	Network	Storm-related	Warnings	Flood Watch/Advisory	With	Non-Local	Municipal	3.1
859121933706825728	Network	Storm-related	Warnings	Flood Watch/Advisory	With	Non-Local	Municipal	3.1
859121937565585408	Network	Storm-related	Warnings	Flood Watch/Advisory	With	Non-Local	Municipal	3.1
859123439872995328	Network	Storm-related	Warnings	Flood Watch/Advisory	With	Non-Local	Municipal	3.1
859129682549190656	Network	Storm-related	Warnings	Flood Watch/Advisory	With	Non-Local	Municipal	3.3
859129690539294720	Network	Storm-related	Warnings	Flood Watch/Advisory	With	Non-Local	Municipal	3.3
859132778876686336	Network	Storm-related	Warnings	Flood Watch/Advisory	With	Non-Local	Municipal	3.4
859136323353022464	Network	Storm-related	Warnings	Flood Watch/Advisory	With	Non-Local	Municipal	4.1
859136608775413760	Network	Storm-related	Warnings	Flood Watch/Advisory	With	Non-Local	Municipal	4.1
859144318283644928	Network	Storm-related	Warnings	Flood Watch/Advisory	With	Non-Local	Municipal	4.3
859152883639627776	Network	Storm-related	Warnings	Flood Watch/Advisory	With	Non-Local	Municipal	5.1
859154293957558272	Network	Storm-related	Warnings	Flood Watch/Advisory	With	Non-Local	Municipal	5.2
859163245717934080	Network	Storm-related	Warnings	Flood Watch/Advisory	With	Non-Local	Municipal	5.4
859163995848232960	Network	Storm-related	Warnings	Flood Watch/Advisory	With	Non-Local	Municipal	5.4
859163999434395648	Network	Storm-related	Warnings	Flood Watch/Advisory	With	Non-Local	Municipal	5.4
859163997387534336	Network	Storm-related	Warnings	Flood Watch/Advisory	With	Non-Local	Municipal	5.4
859166071957458944	Network	Storm-related	Warnings	Flood Watch/Advisory	With	Non-Local	Municipal	6.1
859166073685454848	Network	Storm-related	Warnings	Flood Watch/Advisory	With	Non-Local	Municipal	6.1
859166471376785408	Network	Storm-related	Warnings	Flood Watch/Advisory	With	Non-Local	Municipal	6.1
859166473650147328	Network	Storm-related	Warnings	Flood Watch/Advisory	With	Non-Local	Municipal	6.1
859169922060103680	Network	Storm-related	Warnings	Flood Watch/Advisory	With	Non-Local	Municipal	6.2
859169924668944384	Network	Storm-related	Warnings	Flood Watch/Advisory	With	Non-Local	Municipal	6.2
859177401489731584	Network	Storm-related	Warnings	Flood Watch/Advisory	With	Non-Local	Municipal	6.4
859177406430576640	Network	Storm-related	Warnings	Flood Watch/Advisory	With	Non-Local	Municipal	6.4
859177477146587136	Network	Storm-related	Warnings	Flood Watch/Advisory	With	Non-Local	Municipal	6.4
859177475364016128	Network	Storm-related	Warnings	Flood Watch/Advisory	With	Non-Local	Municipal	6.4
859177479025692672	Network	Storm-related	Warnings	Flood Watch/Advisory	With	Non-Local	Municipal	6.4
859177482372739072	Network	Storm-related	Warnings	Flood Watch/Advisory	With	Non-Local	Municipal	6.4
859179253736275968	Network	Storm-related	Warnings	Flood Watch/Advisory	With	Non-Local	Municipal	6.4
859179257439932416	Network	Storm-related	Warnings	Flood Watch/Advisory	With	Non-Local	Municipal	6.4
859184952725909504	Network	Storm-related	Warnings	Flood Watch/Advisory	With	Non-Local	Municipal	7.2
859184960502206464	Network	Storm-related	Warnings	Flood Watch/Advisory	With	Non-Local	Municipal	7.2
859184969532542976	Network	Storm-related	Warnings	Flood Watch/Advisory	With	Non-Local	Municipal	7.2
859184975597514752	Network	Storm-related	Warnings	Flood Watch/Advisory	With	Non-Local	Municipal	7.2
859186494405259264	Network	Storm-related	Warnings	Flood Watch/Advisory	With	Non-Local	Municipal	7.2
859186491037241344	Network	Storm-related	Warnings	Flood Watch/Advisory	With	Non-Local	Municipal	7.2
859186492886876160	Network	Storm-related	Warnings	Flood Watch/Advisory	With	Non-Local	Municipal	7.2
859186502697455616	Network	Storm-related	Warnings	Flood Watch/Advisory	With	Non-Local	Municipal	7.2
859186502886080512	Network	Storm-related	Warnings	Flood Watch/Advisory	With	Non-Local	Municipal	7.2
859188913314947072	Network	Storm-related	Warnings	Flood Watch/Advisory	With	Non-Local	Municipal	7.3
859188915625963520	Network	Storm-related	Warnings	Flood Watch/Advisory	With	Non-Local	Municipal	7.3
859189711633473536	Network	Storm-related	Warnings	Flood Watch/Advisory	With	Non-Local	Municipal	7.3
859194212604096512	Network	Storm-related	Warnings	Flood Watch/Advisory	With	Non-Local	Municipal	7.4
859194216584536064	Network	Storm-related	Warnings	Flood Watch/Advisory	With	Non-Local	Municipal	7.4
859194218627117056	Network	Storm-related	Warnings	Flood Watch/Advisory	With	Non-Local	Municipal	7.4
859194220669808640	Network	Storm-related	Warnings	Flood Watch/Advisory	With	Non-Local	Municipal	7.4
859194222263586816	Network	Storm-related	Warnings	Flood Watch/Advisory	With	Non-Local	Municipal	7.4
859194482381606912	Network	Storm-related	Warnings	Flood Watch/Advisory	With	Non-Local	Municipal	7.4
859196695984427008	Network	Storm-related	Warnings	Flood Watch/Advisory	With	Non-Local	Municipal	8.1
859196699679522816	Network	Storm-related	Warnings	Flood Watch/Advisory	With	Non-Local	Municipal	8.1
859198132634177536	Network	Storm-related	Warnings	Flood Watch/Advisory	With	Non-Local	Municipal	8.1
859210123356622848	Network	Storm-related	Warnings	Flood Watch/Advisory	With	Non-Local	Municipal	8.4
859210125181157376	Network	Storm-related	Warnings	Flood Watch/Advisory	With	Non-Local	Municipal	8.4
859209706333753344	Network	Storm-related	Warnings	Flood Watch/Advisory	With	Non-Local	Municipal	8.4
859179261831385088	Network	Storm-related	Forecasts	Forecast	With	Non-Local	Hyperlocal	6.4
859183580324524032	Location	Storm-related	Forecasts	Forecast	With	Non-Local	Municipal	7.1
859140805222649856	Location	Storm-related	Forecasts	Forecast	With	Non-Local	Regional	4.2
859153995516006400	Location	Storm-related	Forecasts	Forecast	With	Non-Local	Municipal	5.1
859154001069264896	Location	Storm-related	Forecasts	Forecast	With	Non-Local	Municipal	5.1
859152644757221376	Location	Storm-related	Forecasts	Forecast	With	Non-Local	Municipal	5.1
859130280006832128	Location	Storm-related	Forecasts	Forecast	With	Non-Local	Municipal	3.3
859137283076878336	Location	Storm-related	Forecasts	Forecast	With	Non-Local	Municipal	4.1
859143918008532992	Location	Storm-related	Forecasts	Forecast	With	Non-Local	Municipal	4.3
859148411920154624	Location	Storm-related	Forecasts	Forecast	With	Non-Local	Municipal	4.4
859152565426106368	Location	Storm-related	Forecasts	Forecast	With	Non-Local	Municipal	5.1
859152653531611136	Location	Storm-related	Forecasts	Forecast	With	Non-Local	Municipal	5.1
859152938106793984	Location	Storm-related	Forecasts	Forecast	With	Non-Local	Municipal	5.1
859152959241846784	Location	Storm-related	Forecasts	Forecast	With	Non-Local	Municipal	5.1
859152997426790400	Location	Storm-related	Forecasts	Forecast	With	Non-Local	Municipal	5.1
859153006771802112	Location	Storm-related	Forecasts	Forecast	With	Non-Local	Municipal	5.1
859153024400465920	Location	Storm-related	Forecasts	Forecast	With	Non-Local	Municipal	5.1
859153050560327680	Location	Storm-related	Forecasts	Forecast	With	Non-Local	Municipal	5.1
859153628766121984	Location	Storm-related	Forecasts	Forecast	With	Non-Local	Municipal	5.1
859153634768105472	Location	Storm-related	Forecasts	Forecast	With	Non-Local	Municipal	5.1
859153641395167232	Location	Storm-related	Forecasts	Forecast	With	Non-Local	Municipal	5.1
859153666347065344	Location	Storm-related	Forecasts	Forecast	With	Non-Local	Municipal	5.1
859153671594135552	Location	Storm-related	Forecasts	Forecast	With	Non-Local	Municipal	5.1
859153683845718016	Location	Storm-related	Forecasts	Forecast	With	Non-Local	Municipal	5.1
859153686966226944	Location	Storm-related	Forecasts	Forecast	With	Non-Local	Municipal	5.1
859153694650228736	Location	Storm-related	Forecasts	Forecast	With	Non-Local	Municipal	5.1
859153698194415616	Location	Storm-related	Forecasts	Forecast	With	Non-Local	Municipal	5.1
859153706159284224	Location	Storm-related	Forecasts	Forecast	With	Non-Local	Municipal	5.1
859153724081569792	Location	Storm-related	Forecasts	Forecast	With	Non-Local	Municipal	5.1
859153727445495808	Location	Storm-related	Forecasts	Forecast	With	Non-Local	Municipal	5.1
859153731757232128	Location	Storm-related	Forecasts	Forecast	With	Non-Local	Municipal	5.1
859153735754420224	Location	Storm-related	Forecasts	Forecast	With	Non-Local	Municipal	5.1
859153739168534528	Location	Storm-related	Forecasts	Forecast	With	Non-Local	Municipal	5.1
859153743786463232	Location	Storm-related	Forecasts	Forecast	With	Non-Local	Municipal	5.1
859153747481698304	Location	Storm-related	Forecasts	Forecast	With	Non-Local	Municipal	5.1
859153753315913728	Location	Storm-related	Forecasts	Forecast	With	Non-Local	Municipal	5.1
859153758403670016	Location	Storm-related	Forecasts	Forecast	With	Non-Local	Municipal	5.1
859153762857910272	Location	Storm-related	Forecasts	Forecast	With	Non-Local	Municipal	5.1
859153771083042816	Location	Storm-related	Forecasts	Forecast	With	Non-Local	Municipal	5.1
859153779161169920	Location	Storm-related	Forecasts	Forecast	With	Non-Local	Municipal	5.1
859153789324021760	Location	Storm-related	Forecasts	Forecast	With	Non-Local	Municipal	5.1
859153797880401920	Location	Storm-related	Forecasts	Forecast	With	Non-Local	Municipal	5.1
859153802410242048	Location	Storm-related	Forecasts	Forecast	With	Non-Local	Municipal	5.1
859153806428340224	Location	Storm-related	Forecasts	Forecast	With	Non-Local	Municipal	5.1
859153809863565312	Location	Storm-related	Forecasts	Forecast	With	Non-Local	Municipal	5.1
859153815525883904	Location	Storm-related	Forecasts	Forecast	With	Non-Local	Municipal	5.1
859153822073192448	Location	Storm-related	Forecasts	Forecast	With	Non-Local	Municipal	5.1
859153828050071552	Location	Storm-related	Forecasts	Forecast	With	Non-Local	Municipal	5.1
859153832298807296	Location	Storm-related	Forecasts	Forecast	With	Non-Local	Municipal	5.1
859153842080030720	Location	Storm-related	Forecasts	Forecast	With	Non-Local	Municipal	5.1
859153846412750848	Location	Storm-related	Forecasts	Forecast	With	Non-Local	Municipal	5.1
859153856621662208	Location	Storm-related	Forecasts	Forecast	With	Non-Local	Municipal	5.1
859153859385708544	Location	Storm-related	Forecasts	Forecast	With	Non-Local	Municipal	5.1
859153863861047296	Location	Storm-related	Forecasts	Forecast	With	Non-Local	Municipal	5.1
859153866780291072	Location	Storm-related	Forecasts	Forecast	With	Non-Local	Municipal	5.1
859153869644943360	Location	Storm-related	Forecasts	Forecast	With	Non-Local	Municipal	5.1
859153874652942336	Location	Storm-related	Forecasts	Forecast	With	Non-Local	Municipal	5.1
859153878281048064	Location	Storm-related	Forecasts	Forecast	With	Non-Local	Municipal	5.1
859153881762336768	Location	Storm-related	Forecasts	Forecast	With	Non-Local	Municipal	5.1
859153885595934720	Location	Storm-related	Forecasts	Forecast	With	Non-Local	Municipal	5.1
859153925747900416	Location	Storm-related	Forecasts	Forecast	With	Non-Local	Municipal	5.1
859153935986290688	Location	Storm-related	Forecasts	Forecast	With	Non-Local	Municipal	5.1
859153943619883008	Location	Storm-related	Forecasts	Forecast	With	Non-Local	Municipal	5.1
859153948111982592	Location	Storm-related	Forecasts	Forecast	With	Non-Local	Municipal	5.1
859153951496822784	Location	Storm-related	Forecasts	Forecast	With	Non-Local	Municipal	5.1
859153959122083840	Location	Storm-related	Forecasts	Forecast	With	Non-Local	Municipal	5.1
859153969444212736	Location	Storm-related	Forecasts	Forecast	With	Non-Local	Municipal	5.1
859153974330634240	Location	Storm-related	Forecasts	Forecast	With	Non-Local	Municipal	5.1
859154013807407104	Location	Storm-related	Forecasts	Forecast	With	Non-Local	Municipal	5.1
859154023089397760	Location	Storm-related	Forecasts	Forecast	With	Non-Local	Municipal	5.1
859154026621005824	Location	Storm-related	Forecasts	Forecast	With	Non-Local	Municipal	5.1
859154031335411712	Location	Storm-related	Forecasts	Forecast	With	Non-Local	Municipal	5.1
859154043037523968	Location	Storm-related	Forecasts	Forecast	With	Non-Local	Municipal	5.1
859154046334251008	Location	Storm-related	Forecasts	Forecast	With	Non-Local	Municipal	5.1
859154051128283136	Location	Storm-related	Forecasts	Forecast	With	Non-Local	Municipal	5.1
859154054517334016	Location	Storm-related	Forecasts	Forecast	With	Non-Local	Municipal	5.1
859154065661493248	Location	Storm-related	Forecasts	Forecast	With	Non-Local	Municipal	5.1
859154080396193792	Location	Storm-related	Forecasts	Forecast	With	Non-Local	Municipal	5.1
859154085232205824	Location	Storm-related	Forecasts	Forecast	With	Non-Local	Municipal	5.1
859154093750833152	Location	Storm-related	Forecasts	Forecast	With	Non-Local	Municipal	5.1
859154118807629824	Location	Storm-related	Forecasts	Forecast	With	Non-Local	Municipal	5.1
859154130736230400	Location	Storm-related	Forecasts	Forecast	With	Non-Local	Municipal	5.1
859175367063588864	Location	Storm-related	Forecasts	Forecast	With	Non-Local	Municipal	6.3
859126327324151808	Network	Storm-related	Forecasts	Forecast	With	Non-Local	Municipal	3.2
859127189765332992	Network	Storm-related	Forecasts	Forecast	With	Non-Local	Municipal	3.2
859128624854839296	Network	Storm-related	Forecasts	Forecast	With	Non-Local	Municipal	3.3
859129503146291200	Network	Storm-related	Forecasts	Forecast	With	Non-Local	Municipal	3.3
859137400097968128	Network	Storm-related	Forecasts	Forecast	With	Non-Local	Municipal	4.1
859142525096996864	Network	Storm-related	Forecasts	Forecast	With	Non-Local	Municipal	4.2
859146261735321600	Network	Storm-related	Forecasts	Forecast	With	Non-Local	Municipal	4.3
859157270160187392	Network	Storm-related	Forecasts	Forecast	With	Non-Local	Municipal	5.2
859160377770340352	Network	Storm-related	Forecasts	Forecast	With	Non-Local	Municipal	5.3
859175344699559936	Network	Storm-related	Forecasts	Forecast	With	Non-Local	Municipal	6.3
859175525327175680	Network	Storm-related	Forecasts	Forecast	With	Non-Local	Municipal	6.3
859177531819388928	Network	Storm-related	Forecasts	Forecast	With	Local	Municipal	6.4
859182463330988032	Network	Storm-related	Forecasts	Forecast	With	Non-Local	Municipal	7.1
859185952333455360	Network	Storm-related	Forecasts	Forecast	With	Non-Local	Municipal	7.2
859139906630807552	Network	Storm-related	Forecasts	Forecast	With	Non-Local	Hyperlocal	4.2
859203323706171392	Network	Storm-related	Forecasts	Forecast	With	Non-Local	Hyperlocal	8.3
859138403543031808	Network	Storm-related	Forecasts	Forecast	With	Non-Local	Regional	4.1
859158039500394496	Network	Storm-related	Forecasts	Forecast	With	Non-Local	Regional	5.3
859182232547864576	Network	Storm-related	Forecasts	Forecast	With	Local	Regional	7.1
859188194167967744	Network	Storm-related	Forecasts	Forecast	With	Non-Local	Regional	7.3
859190310164992000	Network	Storm-related	Forecasts	Forecast	With	Non-Local	Regional	7.3
859190649572249600	Network	Storm-related	Forecasts	Forecast	With	Non-Local	Regional	7.3
859154576469110784	Network	Storm-related	Forecasts	Forecast	With	Non-Local	Hyperlocal	5.2
859160377220890624	Network	Storm-related	Forecasts	Forecast	With	Non-Local	Hyperlocal	5.3
859184861176893440	Network	Storm-related	Forecasts	Forecast	With	Non-Local	Hyperlocal	7.2
859153597547896832	Network	Storm-related	Forecasts	Forecast	With	Non-Local	Municipal	5.1
859121167902355456	Network	Storm-related	Forecasts	Forecast	With	Non-Local	Municipal	3.1
859121931680976896	Network	Storm-related	Forecasts	Forecast	With	Non-Local	Municipal	3.1
859122585375821824	Network	Storm-related	Forecasts	Forecast	With	Non-Local	Municipal	3.1
859123435288637440	Network	Storm-related	Forecasts	Forecast	With	Non-Local	Municipal	3.1
859123787182297088	Network	Storm-related	Forecasts	Forecast	With	Non-Local	Municipal	3.1
859125158853955584	Network	Storm-related	Forecasts	Forecast	With	Non-Local	Municipal	3.2
859126332529283072	Network	Storm-related	Forecasts	Forecast	With	Non-Local	Municipal	3.2
859126727053905920	Network	Storm-related	Forecasts	Forecast	With	Non-Local	Municipal	3.2
859128614549434368	Network	Storm-related	Forecasts	Forecast	With	Non-Local	Municipal	3.3
859129084571525120	Network	Storm-related	Forecasts	Forecast	With	Non-Local	Municipal	3.3
859129692368056320	Network	Storm-related	Forecasts	Forecast	With	Non-Local	Municipal	3.3
859131336275185664	Network	Storm-related	Forecasts	Forecast	With	Non-Local	Municipal	3.3
859133014714056704	Network	Storm-related	Forecasts	Forecast	With	Non-Local	Municipal	3.4
859133183236984832	Network	Storm-related	Forecasts	Forecast	With	Non-Local	Municipal	3.4
859135078823342080	Network	Storm-related	Forecasts	Forecast	With	Non-Local	Municipal	3.4
859135541266264064	Network	Storm-related	Forecasts	Forecast	With	Non-Local	Municipal	4.1
859139231918239744	Network	Storm-related	Forecasts	Forecast	With	Non-Local	Municipal	4.2
859140758388998144	Network	Storm-related	Forecasts	Forecast	With	Non-Local	Municipal	4.2
859141927064793088	Network	Storm-related	Forecasts	Forecast	With	Non-Local	Municipal	4.2
859142599411630080	Network	Storm-related	Forecasts	Forecast	With	Non-Local	Municipal	4.2
859142619024285696	Network	Storm-related	Forecasts	Forecast	With	Non-Local	Municipal	4.2
859144912410988544	Network	Storm-related	Forecasts	Forecast	With	Non-Local	Municipal	4.3
859147047118811136	Network	Storm-related	Forecasts	Forecast	With	Non-Local	Municipal	4.4
859149092831846400	Network	Storm-related	Forecasts	Forecast	With	Non-Local	Municipal	4.4
859149140617547776	Network	Storm-related	Forecasts	Forecast	With	Non-Local	Municipal	4.4
859153840544894976	Network	Storm-related	Forecasts	Forecast	With	Non-Local	Municipal	5.1
859170488509243392	Network	Storm-related	Forecasts	Forecast	With	Non-Local	Municipal	6.2
859171467556253696	Network	Storm-related	Forecasts	Forecast	With	Non-Local	Municipal	6.2
859176202782855168	Network	Storm-related	Forecasts	Forecast	With	Non-Local	Municipal	6.3
859177403024904192	Network	Storm-related	Forecasts	Forecast	With	Non-Local	Municipal	6.4
859178531863048192	Network	Storm-related	Forecasts	Forecast	With	Non-Local	Municipal	6.4
859182061663518720	Network	Storm-related	Forecasts	Forecast	With	Non-Local	Municipal	7.1
859182671855046656	Network	Storm-related	Forecasts	Forecast	With	Non-Local	Municipal	7.1
859184243737538560	Network	Storm-related	Forecasts	Forecast	With	Non-Local	Municipal	7.1
859184970966945792	Network	Storm-related	Forecasts	Forecast	With	Non-Local	Municipal	7.2
859190765897097216	Network	Storm-related	Forecasts	Forecast	With	Non-Local	Municipal	7.3
859196337467912192	Network	Storm-related	Forecasts	Forecast	With	Non-Local	Municipal	8.1
859196694642253824	Network	Storm-related	Forecasts	Forecast	With	Non-Local	Municipal	8.1
859196692083748864	Network	Storm-related	Forecasts	Forecast	With	Non-Local	Municipal	8.1
859201214952722432	Network	Storm-related	Forecasts	Forecast	With	Non-Local	Municipal	8.2
859201220401037312	Network	Storm-related	Forecasts	Forecast	With	Non-Local	Municipal	8.2
859201954341376000	Network	Storm-related	Forecasts	Forecast	With	Non-Local	Municipal	8.2
859204118707154944	Network	Storm-related	Forecasts	Forecast	With	Non-Local	Municipal	8.3
859206779137400832	Network	Storm-related	Forecasts	Forecast	With	Non-Local	Municipal	8.3
859207629662543872	Network	Storm-related	Forecasts	Forecast	With	Non-Local	Municipal	8.4
859208479478870016	Network	Storm-related	Forecasts	Forecast	With	Non-Local	Municipal	8.4
859149904123498496	Location	Storm-related	Experiences	Humor	With	Non-Local	Municipal	4.4
859171868997283840	Network	Storm-related	Experiences	Humor	With	Non-Local	Municipal	6.2
859184017547165696	Network	Storm-related	Experiences	Humor	With	Non-Local	Municipal	7.1
859201673159487488	Network	Storm-related	Updates	Info Request	With	Non-Local	Municipal	8.2
859204575055802368	Network	Storm-related	Updates	Info Request	With	Non-Local	Municipal	8.3
859206692306903040	Network	Storm-related	Updates	Info Request	With	Non-Local	Municipal	8.3
859131320500400128	Network	Storm-related	Updates	Info Request	With	Non-Local	Hyperlocal	3.3
859136009845559296	Network	Storm-related	Updates	Info Request	With	Non-Local	Municipal	4.1
859146894190272512	Network	Storm-related	Updates	Info Request	With	Non-Local	Municipal	4.4
859202533897756672	Network	Storm-related	Updates	Info Request	With	Non-Local	Municipal	8.2
859175531488698368	Location	Storm-related	Disruptions	Internet Outage	With	Non-Local	Municipal	6.3
859186533781393408	Location	Storm-related	Damages	Power Line Damage	With	Non-Local	Regional	7.2
859205073301319680	Location	Storm-related	Damages	Power Line Damage	With	Non-Local	Hyperlocal	8.3
859200011019661314	Network	Storm-related	Damages	Power Line Damage	With	Non-Local	Municipal	8.2
859203469454041088	Network	Storm-related	Damages	Power Line Damage	With	Non-Local	Hyperlocal	8.3
859191295285374976	Network	Storm-related	Damages	Power Line Damage	With	Non-Local	Municipal	7.3
859158624253464576	Location	Storm-related	Disruptions	Power Outage	With	Non-Local	Municipal	5.3
859159691527639040	Location	Storm-related	Disruptions	Power Outage	With	Non-Local	Hyperlocal	5.3
859152649895243776	Location	Storm-related	Disruptions	Power Outage	With	Non-Local	Hyperlocal	5.1
859180313406316544	Location	Storm-related	Disruptions	Power Outage	With	Non-Local	Municipal	6.4
859139321584119808	Location	Storm-related	Disruptions	Power Outage	With	Non-Local	Municipal	4.2
859145320021798912	Location	Storm-related	Disruptions	Power Outage	With	Non-Local	Municipal	4.3
859193390721794048	Location	Storm-related	Disruptions	Power Outage	With	Non-Local	Municipal	7.4
859156100771401728	Network	Storm-related	Disruptions	Power Outage	With	Non-Local	Municipal	5.2
859171008569364480	Network	Storm-related	Disruptions	Power Outage	With	Non-Local	Municipal	6.2
859175179183951872	Network	Storm-related	Disruptions	Power Outage	With	Non-Local	Hyperlocal	6.3
859204567187304448	Network	Storm-related	Disruptions	Power Outage	With	Non-Local	Hyperlocal	8.3
859142342028263424	Network	Storm-related	Disruptions	Power Outage	With	Non-Local	Regional	4.2
859187890999377920	Network	Storm-related	Disruptions	Power Outage	With	Non-Local	Regional	7.2
859181425395892224	Network	Storm-related	Disruptions	Power Outage	With	Non-Local	Municipal	7.1
859186358493089792	Network	Storm-related	Disruptions	Power Outage	With	Non-Local	Municipal	7.2
859196870849122304	Network	Storm-related	Disruptions	Power Outage	With	Non-Local	Municipal	8.1
859202881978867712	Network	Storm-related	Disruptions	Power Outage	With	Non-Local	Municipal	8.2
859179510511620096	Location	Storm-related	Damages	Property Damage	With	Non-Local	Regional	6.4
859183889008529408	Network	Storm-related	Damages	Property Damage	With	Non-Local	Municipal	7.1
859202370244403200	Network	Storm-related	Damages	Property Damage	With	Non-Local	Municipal	8.2
859121187699347456	Network	Storm-related	Damages	Property Damage	With	Non-Local	Regional	3.1
859123480146698240	Network	Storm-related	Damages	Property Damage	With	Non-Local	Regional	3.1
859138487911464960	Network	Storm-related	Damages	Property Damage	With	Non-Local	Regional	4.1
859145026986815488	Network	Storm-related	Damages	Property Damage	With	Non-Local	Regional	4.3
859188294642319360	Network	Storm-related	Damages	Property Damage	With	Non-Local	Regional	7.3
859188479342780416	Network	Storm-related	Damages	Property Damage	With	Non-Local	Municipal	7.3
859126916049244160	Location	Storm-related	Damages	Property Damage	With	Non-Local	Municipal	3.2
859146642494287872	Location	Storm-related	Damages	Property Damage	With	Non-Local	Hyperlocal	4.3
859170710144638976	Location	Storm-related	Damages	Property Damage	With	Non-Local	Municipal	6.2
859170949375176704	Location	Storm-related	Damages	Property Damage	With	Non-Local	Municipal	6.2
859175465340338176	Location	Storm-related	Damages	Property Damage	With	Non-Local	Municipal	6.3
859177958719672320	Location	Storm-related	Damages	Property Damage	With	Non-Local	Municipal	6.4
859138051515330560	Location	Storm-related	Damages	Property Damage	With	Non-Local	Regional	4.1
859142797391265792	Network	Storm-related	Damages	Property Damage	With	Non-Local	Municipal	4.2
859168759956766720	Network	Storm-related	Damages	Property Damage	With	Non-Local	Municipal	6.1
859199215196672000	Network	Storm-related	Damages	Property Damage	With	Non-Local	Municipal	8.1
859198556816781312	Network	Storm-related	Damages	Property Damage	With	Non-Local	Hyperlocal	8.1
859187044383420416	Network	Storm-related	Damages	Property Damage	With	Non-Local	Hyperlocal	7.2
859188383394017280	Network	Storm-related	Damages	Property Damage	With	Non-Local	Hyperlocal	7.3
859149394800766976	Network	Storm-related	Damages	Property Damage	With	Non-Local	Hyperlocal	4.4
859204168841646080	Network	Storm-related	Damages	Property Damage	With	Non-Local	Hyperlocal	8.3
859205443188666368	Network	Storm-related	Damages	Property Damage	With	Non-Local	Hyperlocal	8.3
859165932270342144	Network	Storm-related	Damages	Property Damage	With	Non-Local	Regional	6.1
859130976030556160	Network	Storm-related	Damages	Property Damage	With	Non-Local	Hyperlocal	3.3
859163435791200256	Network	Storm-related	Damages	Property Damage	With	Non-Local	Hyperlocal	5.4
859129096474963968	Network	Storm-related	Damages	Property Damage	With	Non-Local	Municipal	3.3
859194471166169088	Network	Storm-related	Damages	Property Damage	With	Non-Local	Municipal	7.4
859195252711849984	Network	Storm-related	Damages	Property Damage	With	Non-Local	Municipal	7.4
859205701926891520	Network	Storm-related	Damages	Property Damage	With	Non-Local	Municipal	8.3
859203871054458880	Keyword	Storm-related	Damages	Road Damage	With	Non-Local	Hyperlocal	8.3
859148108265119744	Keyword	Storm-related	Damages	Road Damage	With	Non-Local	Hyperlocal	4.4
859134405029183490	Keyword	Storm-related	Damages	Road Damage	With	Non-Local	Hyperlocal	3.4
859120783754493952	Location	Storm-related	Damages	Road Damage	With	Non-Local	Hyperlocal	3.1
859120797918560256	Location	Storm-related	Damages	Road Damage	With	Non-Local	Hyperlocal	3.1
859120799181090816	Location	Storm-related	Damages	Road Damage	With	Non-Local	Hyperlocal	3.1
859120800921780224	Location	Storm-related	Damages	Road Damage	With	Non-Local	Hyperlocal	3.1
859120824619610112	Location	Storm-related	Damages	Road Damage	With	Non-Local	Hyperlocal	3.1
859120838234210304	Location	Storm-related	Damages	Road Damage	With	Non-Local	Hyperlocal	3.1
859124765839196160	Location	Storm-related	Damages	Road Damage	With	Non-Local	Hyperlocal	3.2
859127519848669184	Location	Storm-related	Damages	Road Damage	With	Non-Local	Hyperlocal	3.2
859133776772956160	Location	Storm-related	Damages	Road Damage	With	Non-Local	Hyperlocal	3.4
859120798082240512	Location	Storm-related	Damages	Road Damage	With	Non-Local	Hyperlocal	3.1
859120797927038976	Location	Storm-related	Damages	Road Damage	With	Non-Local	Hyperlocal	3.1
859120801848725504	Location	Storm-related	Damages	Road Damage	With	Non-Local	Hyperlocal	3.1
859120804147154944	Location	Storm-related	Damages	Road Damage	With	Non-Local	Hyperlocal	3.1
859120805535469568	Location	Storm-related	Damages	Road Damage	With	Non-Local	Hyperlocal	3.1
859120806315610112	Location	Storm-related	Damages	Road Damage	With	Non-Local	Hyperlocal	3.1
859120807565553664	Location	Storm-related	Damages	Road Damage	With	Non-Local	Hyperlocal	3.1
859120805610967040	Location	Storm-related	Damages	Road Damage	With	Non-Local	Hyperlocal	3.1
859120806462402560	Location	Storm-related	Damages	Road Damage	With	Non-Local	Hyperlocal	3.1
859120926176100352	Location	Storm-related	Damages	Road Damage	With	Non-Local	Hyperlocal	3.1
859121072825933824	Location	Storm-related	Damages	Road Damage	With	Non-Local	Hyperlocal	3.1
859121279055560704	Location	Storm-related	Damages	Road Damage	With	Non-Local	Hyperlocal	3.1
859121280108421120	Location	Storm-related	Damages	Road Damage	With	Non-Local	Hyperlocal	3.1
859121282989871104	Location	Storm-related	Damages	Road Damage	With	Non-Local	Hyperlocal	3.1
859121284629790720	Location	Storm-related	Damages	Road Damage	With	Non-Local	Hyperlocal	3.1
859121283837161472	Location	Storm-related	Damages	Road Damage	With	Non-Local	Hyperlocal	3.1
859121282851508224	Location	Storm-related	Damages	Road Damage	With	Non-Local	Hyperlocal	3.1
859121284873113600	Location	Storm-related	Damages	Road Damage	With	Non-Local	Hyperlocal	3.1
859121306171842560	Location	Storm-related	Damages	Road Damage	With	Non-Local	Hyperlocal	3.1
859121305253285888	Location	Storm-related	Damages	Road Damage	With	Non-Local	Hyperlocal	3.1
859121661894897664	Location	Storm-related	Damages	Road Damage	With	Non-Local	Hyperlocal	3.1
859121694501482496	Location	Storm-related	Damages	Road Damage	With	Non-Local	Hyperlocal	3.1
859124825666846720	Location	Storm-related	Damages	Road Damage	With	Non-Local	Hyperlocal	3.2
859127027772911616	Location	Storm-related	Damages	Road Damage	With	Non-Local	Hyperlocal	3.2
859128302140702720	Location	Storm-related	Damages	Road Damage	With	Non-Local	Hyperlocal	3.3
859128300450480128	Location	Storm-related	Damages	Road Damage	With	Non-Local	Hyperlocal	3.3
859128302694477824	Location	Storm-related	Damages	Road Damage	With	Non-Local	Hyperlocal	3.3
859128502116864000	Location	Storm-related	Damages	Road Damage	With	Non-Local	Hyperlocal	3.3
859128502955773952	Location	Storm-related	Damages	Road Damage	With	Non-Local	Hyperlocal	3.3
859128544206761984	Location	Storm-related	Damages	Road Damage	With	Non-Local	Hyperlocal	3.3
859128999741714432	Location	Storm-related	Damages	Road Damage	With	Non-Local	Hyperlocal	3.3
859131527627767808	Location	Storm-related	Damages	Road Damage	With	Non-Local	Hyperlocal	3.3
859131528697303040	Location	Storm-related	Damages	Road Damage	With	Non-Local	Hyperlocal	3.3
859132803774111744	Location	Storm-related	Damages	Road Damage	With	Non-Local	Hyperlocal	3.4
859134077739380736	Location	Storm-related	Damages	Road Damage	With	Non-Local	Hyperlocal	3.4
859134077886246912	Location	Storm-related	Damages	Road Damage	With	Non-Local	Hyperlocal	3.4
859135089208422400	Location	Storm-related	Damages	Road Damage	With	Non-Local	Hyperlocal	3.4
859135090177314816	Location	Storm-related	Damages	Road Damage	With	Non-Local	Hyperlocal	3.4
859135601353863168	Location	Storm-related	Damages	Road Damage	With	Non-Local	Hyperlocal	4.1
859135601383280640	Location	Storm-related	Damages	Road Damage	With	Non-Local	Hyperlocal	4.1
859135600250761216	Location	Storm-related	Damages	Road Damage	With	Non-Local	Hyperlocal	4.1
859135602729594880	Location	Storm-related	Damages	Road Damage	With	Non-Local	Hyperlocal	4.1
859135603019042816	Location	Storm-related	Damages	Road Damage	With	Non-Local	Hyperlocal	4.1
859135604898095104	Location	Storm-related	Damages	Road Damage	With	Non-Local	Hyperlocal	4.1
859135605078466560	Location	Storm-related	Damages	Road Damage	With	Non-Local	Hyperlocal	4.1
859135606022189056	Location	Storm-related	Damages	Road Damage	With	Non-Local	Hyperlocal	4.1
859135608110886912	Location	Storm-related	Damages	Road Damage	With	Non-Local	Hyperlocal	4.1
859135609230774272	Location	Storm-related	Damages	Road Damage	With	Non-Local	Hyperlocal	4.1
859135609570504704	Location	Storm-related	Damages	Road Damage	With	Non-Local	Hyperlocal	4.1
859135607339184128	Location	Storm-related	Damages	Road Damage	With	Non-Local	Hyperlocal	4.1
859135610472288256	Location	Storm-related	Damages	Road Damage	With	Non-Local	Hyperlocal	4.1
859135613018288128	Location	Storm-related	Damages	Road Damage	With	Non-Local	Hyperlocal	4.1
859135611332153344	Location	Storm-related	Damages	Road Damage	With	Non-Local	Hyperlocal	4.1
859135612141613056	Location	Storm-related	Damages	Road Damage	With	Non-Local	Hyperlocal	4.1
859135615803297792	Location	Storm-related	Damages	Road Damage	With	Non-Local	Hyperlocal	4.1
859135808728641536	Location	Storm-related	Damages	Road Damage	With	Non-Local	Hyperlocal	4.1
859135810322518016	Location	Storm-related	Damages	Road Damage	With	Non-Local	Hyperlocal	4.1
859135808762204160	Location	Storm-related	Damages	Road Damage	With	Non-Local	Hyperlocal	4.1
859135810762936320	Location	Storm-related	Damages	Road Damage	With	Non-Local	Hyperlocal	4.1
859135811182362624	Location	Storm-related	Damages	Road Damage	With	Non-Local	Hyperlocal	4.1
859135816177782784	Location	Storm-related	Damages	Road Damage	With	Non-Local	Hyperlocal	4.1
859135820187525120	Location	Storm-related	Damages	Road Damage	With	Non-Local	Hyperlocal	4.1
859135825891782656	Location	Storm-related	Damages	Road Damage	With	Non-Local	Hyperlocal	4.1
859135830279036928	Location	Storm-related	Damages	Road Damage	With	Non-Local	Hyperlocal	4.1
859135833596723200	Location	Storm-related	Damages	Road Damage	With	Non-Local	Hyperlocal	4.1
859135832745181184	Location	Storm-related	Damages	Road Damage	With	Non-Local	Hyperlocal	4.1
859139615499931648	Location	Storm-related	Damages	Road Damage	With	Non-Local	Hyperlocal	4.2
859139618708615168	Location	Storm-related	Damages	Road Damage	With	Non-Local	Hyperlocal	4.2
859139660005736448	Location	Storm-related	Damages	Road Damage	With	Non-Local	Hyperlocal	4.2
859139847243653120	Location	Storm-related	Damages	Road Damage	With	Non-Local	Hyperlocal	4.2
859142535524081664	Location	Storm-related	Damages	Road Damage	With	Non-Local	Hyperlocal	4.2
859143122806337536	Location	Storm-related	Damages	Road Damage	With	Non-Local	Hyperlocal	4.3
859143389043970048	Location	Storm-related	Damages	Road Damage	With	Non-Local	Hyperlocal	4.3
859143389002047488	Location	Storm-related	Damages	Road Damage	With	Non-Local	Hyperlocal	4.3
859143389224239104	Location	Storm-related	Damages	Road Damage	With	Non-Local	Hyperlocal	4.3
859143390415523840	Location	Storm-related	Damages	Road Damage	With	Non-Local	Hyperlocal	4.3
859143660876832768	Location	Storm-related	Damages	Road Damage	With	Non-Local	Hyperlocal	4.3
859143661598257152	Location	Storm-related	Damages	Road Damage	With	Non-Local	Hyperlocal	4.3
859143662168571904	Location	Storm-related	Damages	Road Damage	With	Non-Local	Hyperlocal	4.3
859143659220070400	Location	Storm-related	Damages	Road Damage	With	Non-Local	Hyperlocal	4.3
859143659098439680	Location	Storm-related	Damages	Road Damage	With	Non-Local	Hyperlocal	4.3
859143663871569920	Location	Storm-related	Damages	Road Damage	With	Non-Local	Hyperlocal	4.3
859144211169501184	Location	Storm-related	Damages	Road Damage	With	Non-Local	Hyperlocal	4.3
859145156246855680	Location	Storm-related	Damages	Road Damage	With	Non-Local	Hyperlocal	4.3
859145157140197376	Location	Storm-related	Damages	Road Damage	With	Non-Local	Hyperlocal	4.3
859147676612526080	Location	Storm-related	Damages	Road Damage	With	Non-Local	Hyperlocal	4.4
859147933819817984	Location	Storm-related	Damages	Road Damage	With	Non-Local	Hyperlocal	4.4
859148172005961728	Location	Storm-related	Damages	Road Damage	With	Non-Local	Hyperlocal	4.4
859148172106641408	Location	Storm-related	Damages	Road Damage	With	Non-Local	Hyperlocal	4.4
859148687888568320	Location	Storm-related	Damages	Road Damage	With	Non-Local	Hyperlocal	4.4
859148688790310912	Location	Storm-related	Damages	Road Damage	With	Non-Local	Hyperlocal	4.4
859148974518747136	Location	Storm-related	Damages	Road Damage	With	Non-Local	Hyperlocal	4.4
859149415881330688	Location	Storm-related	Damages	Road Damage	With	Non-Local	Hyperlocal	4.4
859149417168994304	Location	Storm-related	Damages	Road Damage	With	Non-Local	Hyperlocal	4.4
859150149301526528	Location	Storm-related	Damages	Road Damage	With	Non-Local	Hyperlocal	4.4
859150942649896960	Location	Storm-related	Damages	Road Damage	With	Non-Local	Hyperlocal	5.1
859150942779867136	Location	Storm-related	Damages	Road Damage	With	Non-Local	Hyperlocal	5.1
859150944000495616	Location	Storm-related	Damages	Road Damage	With	Non-Local	Hyperlocal	5.1
859150942989582336	Location	Storm-related	Damages	Road Damage	With	Non-Local	Hyperlocal	5.1
859150943069368320	Location	Storm-related	Damages	Road Damage	With	Non-Local	Hyperlocal	5.1
859150943904034816	Location	Storm-related	Damages	Road Damage	With	Non-Local	Hyperlocal	5.1
859150945934086144	Location	Storm-related	Damages	Road Damage	With	Non-Local	Hyperlocal	5.1
859150947884433408	Location	Storm-related	Damages	Road Damage	With	Non-Local	Hyperlocal	5.1
859150946911350784	Location	Storm-related	Damages	Road Damage	With	Non-Local	Hyperlocal	5.1
859150950040297472	Location	Storm-related	Damages	Road Damage	With	Non-Local	Hyperlocal	5.1
859150950908526592	Location	Storm-related	Damages	Road Damage	With	Non-Local	Hyperlocal	5.1
859150949159505920	Location	Storm-related	Damages	Road Damage	With	Non-Local	Hyperlocal	5.1
859151433605820416	Location	Storm-related	Damages	Road Damage	With	Non-Local	Hyperlocal	5.1
859154472592957440	Location	Storm-related	Damages	Road Damage	With	Non-Local	Hyperlocal	5.2
859155740677812224	Location	Storm-related	Damages	Road Damage	With	Non-Local	Hyperlocal	5.2
859155890812923904	Location	Storm-related	Damages	Road Damage	With	Non-Local	Hyperlocal	5.2
859156005577519104	Location	Storm-related	Damages	Road Damage	With	Non-Local	Hyperlocal	5.2
859158713529061376	Location	Storm-related	Damages	Road Damage	With	Non-Local	Hyperlocal	5.3
859158712589721600	Location	Storm-related	Damages	Road Damage	With	Non-Local	Hyperlocal	5.3
859158714489720832	Location	Storm-related	Damages	Road Damage	With	Non-Local	Hyperlocal	5.3
859158712749092864	Location	Storm-related	Damages	Road Damage	With	Non-Local	Hyperlocal	5.3
859158712585515008	Location	Storm-related	Damages	Road Damage	With	Non-Local	Hyperlocal	5.3
859158714246463488	Location	Storm-related	Damages	Road Damage	With	Non-Local	Hyperlocal	5.3
859158713604722688	Location	Storm-related	Damages	Road Damage	With	Non-Local	Hyperlocal	5.3
859158712694575104	Location	Storm-related	Damages	Road Damage	With	Non-Local	Hyperlocal	5.3
859158723876597760	Location	Storm-related	Damages	Road Damage	With	Non-Local	Hyperlocal	5.3
859158727949262848	Location	Storm-related	Damages	Road Damage	With	Non-Local	Hyperlocal	5.3
859158725466222592	Location	Storm-related	Damages	Road Damage	With	Non-Local	Hyperlocal	5.3
859158727018127360	Location	Storm-related	Damages	Road Damage	With	Non-Local	Hyperlocal	5.3
859158726263152640	Location	Storm-related	Damages	Road Damage	With	Non-Local	Hyperlocal	5.3
859158729467584512	Location	Storm-related	Damages	Road Damage	With	Non-Local	Hyperlocal	5.3
859158732655218688	Location	Storm-related	Damages	Road Damage	With	Non-Local	Hyperlocal	5.3
859158731283722240	Location	Storm-related	Damages	Road Damage	With	Non-Local	Hyperlocal	5.3
859159609231233024	Location	Storm-related	Damages	Road Damage	With	Non-Local	Hyperlocal	5.3
859159733990821888	Location	Storm-related	Damages	Road Damage	With	Non-Local	Hyperlocal	5.3
859159734020177920	Location	Storm-related	Damages	Road Damage	With	Non-Local	Hyperlocal	5.3
859160491981254656	Location	Storm-related	Damages	Road Damage	With	Non-Local	Hyperlocal	5.3
859160497333170176	Location	Storm-related	Damages	Road Damage	With	Non-Local	Hyperlocal	5.3
859162761724661760	Location	Storm-related	Damages	Road Damage	With	Non-Local	Hyperlocal	5.4
859162761577758720	Location	Storm-related	Damages	Road Damage	With	Non-Local	Hyperlocal	5.4
859162760642523136	Location	Storm-related	Damages	Road Damage	With	Non-Local	Hyperlocal	5.4
859162760684474368	Location	Storm-related	Damages	Road Damage	With	Non-Local	Hyperlocal	5.4
859168969508474880	Location	Storm-related	Damages	Road Damage	With	Non-Local	Hyperlocal	6.1
859195948999872512	Location	Storm-related	Damages	Road Damage	With	Non-Local	Hyperlocal	8.1
859195948739768320	Location	Storm-related	Damages	Road Damage	With	Non-Local	Hyperlocal	8.1
859195949683494912	Location	Storm-related	Damages	Road Damage	With	Non-Local	Hyperlocal	8.1
859196227090604032	Location	Storm-related	Damages	Road Damage	With	Non-Local	Hyperlocal	8.1
859197226983321600	Location	Storm-related	Damages	Road Damage	With	Non-Local	Hyperlocal	8.1
859203503662780416	Location	Storm-related	Damages	Road Damage	With	Non-Local	Hyperlocal	8.3
859203503557943296	Location	Storm-related	Damages	Road Damage	With	Non-Local	Hyperlocal	8.3
859126865340104704	Network	Storm-related	Damages	Road Damage	With	Non-Local	Hyperlocal	3.2
859122890775638016	Network	Storm-related	Damages	Road Damage	With	Non-Local	Hyperlocal	3.1
859124744016334848	Network	Storm-related	Damages	Road Damage	With	Non-Local	Hyperlocal	3.2
859124918415437824	Network	Storm-related	Damages	Road Damage	With	Non-Local	Hyperlocal	3.2
859125011294060544	Network	Storm-related	Damages	Road Damage	With	Non-Local	Hyperlocal	3.2
859185303453650944	Network	Storm-related	Damages	Road Damage	With	Non-Local	Hyperlocal	7.2
859194944564678656	Network	Storm-related	Damages	Road Damage	With	Non-Local	Hyperlocal	7.4
859122677537267712	Network	Storm-related	Damages	Road Damage	With	Non-Local	Hyperlocal	3.1
859123508739280896	Network	Storm-related	Damages	Road Damage	With	Non-Local	Hyperlocal	3.1
859127925328797696	Network	Storm-related	Damages	Road Damage	With	Non-Local	Hyperlocal	3.3
859154301750521856	Network	Storm-related	Damages	Road Damage	With	Non-Local	Hyperlocal	5.2
859161963808641024	Network	Storm-related	Damages	Road Damage	With	Non-Local	Hyperlocal	5.4
859163140105408512	Network	Storm-related	Damages	Road Damage	With	Non-Local	Hyperlocal	5.4
859163264651075584	Network	Storm-related	Damages	Road Damage	With	Non-Local	Hyperlocal	5.4
859189259428925444	Network	Storm-related	Damages	Road Damage	With	Non-Local	Hyperlocal	7.3
859189299052503040	Network	Storm-related	Damages	Road Damage	With	Non-Local	Hyperlocal	7.3
859195964673986560	Network	Storm-related	Damages	Road Damage	With	Non-Local	Hyperlocal	8.1
859197847891300352	Network	Storm-related	Damages	Road Damage	With	Non-Local	Hyperlocal	8.1
859198589981118464	Network	Storm-related	Damages	Road Damage	With	Non-Local	Hyperlocal	8.1
859203944140201984	Network	Storm-related	Damages	Road Damage	With	Non-Local	Hyperlocal	8.3
859204072896843776	Network	Storm-related	Damages	Road Damage	With	Non-Local	Hyperlocal	8.3
859204726667313152	Network	Storm-related	Damages	Road Damage	With	Non-Local	Hyperlocal	8.3
859207176132456448	Network	Storm-related	Damages	Road Damage	With	Non-Local	Hyperlocal	8.4
859207264019906560	Network	Storm-related	Damages	Road Damage	With	Non-Local	Hyperlocal	8.4
859176350338437120	Network	Storm-related	Damages	Road Damage	With	Non-Local	Municipal	6.3
859203660982693888	Network	Storm-related	Damages	Road Damage	With	Non-Local	Municipal	8.3
859206682051842048	Location	Storm-related	Warnings	Storm Watch/Warning	With	Non-Local	Municipal	8.3
859151786887835653	Keyword	Storm-related	Warnings	Storm Watch/Warning	With	Non-Local	Municipal	5.1
859184972489383936	Keyword	Storm-related	Warnings	Storm Watch/Warning	With	Non-Local	Municipal	7.2
859188494400241664	Keyword	Storm-related	Warnings	Storm Watch/Warning	With	Non-Local	Regional	7.3
859122741810802688	Location	Storm-related	Warnings	Storm Watch/Warning	With	Non-Local	Municipal	3.1
859120757342781440	Location	Storm-related	Warnings	Storm Watch/Warning	With	Non-Local	Municipal	3.1
859122816897220608	Location	Storm-related	Warnings	Storm Watch/Warning	With	Non-Local	Municipal	3.1
859123522978947072	Location	Storm-related	Warnings	Storm Watch/Warning	With	Non-Local	Municipal	3.1
859126234739036160	Location	Storm-related	Warnings	Storm Watch/Warning	With	Non-Local	Municipal	3.2
859127601310420992	Location	Storm-related	Warnings	Storm Watch/Warning	With	Non-Local	Municipal	3.2
859129818855518208	Location	Storm-related	Warnings	Storm Watch/Warning	With	Non-Local	Municipal	3.3
859129824257822720	Location	Storm-related	Warnings	Storm Watch/Warning	With	Non-Local	Municipal	3.3
859134479243268096	Location	Storm-related	Warnings	Storm Watch/Warning	With	Non-Local	Municipal	3.4
859134483567525888	Location	Storm-related	Warnings	Storm Watch/Warning	With	Non-Local	Municipal	3.4
859135787253858304	Location	Storm-related	Warnings	Storm Watch/Warning	With	Non-Local	Municipal	4.1
859159389856464896	Location	Storm-related	Warnings	Storm Watch/Warning	With	Non-Local	Municipal	5.3
859167065688690688	Location	Storm-related	Warnings	Storm Watch/Warning	With	Non-Local	Municipal	6.1
859167072848314368	Location	Storm-related	Warnings	Storm Watch/Warning	With	Non-Local	Municipal	6.1
859167172454748160	Location	Storm-related	Warnings	Storm Watch/Warning	With	Non-Local	Municipal	6.1
859180383157592064	Location	Storm-related	Warnings	Storm Watch/Warning	With	Non-Local	Municipal	6.4
859187505257750528	Location	Storm-related	Warnings	Storm Watch/Warning	With	Non-Local	Municipal	7.2
859188142024380416	Location	Storm-related	Warnings	Storm Watch/Warning	With	Non-Local	Municipal	7.2
859191911516692480	Location	Storm-related	Warnings	Storm Watch/Warning	With	Non-Local	Municipal	7.3
859195412263170048	Location	Storm-related	Warnings	Storm Watch/Warning	With	Non-Local	Municipal	7.4
859125542032887808	Location	Storm-related	Warnings	Storm Watch/Warning	With	Non-Local	Regional	3.2
859125574882607104	Location	Storm-related	Warnings	Storm Watch/Warning	With	Non-Local	Regional	3.2
859121575978774528	Location	Storm-related	Warnings	Storm Watch/Warning	With	Non-Local	Municipal	3.1
859122022064033792	Location	Storm-related	Warnings	Storm Watch/Warning	With	Non-Local	Municipal	3.1
859122030251311104	Location	Storm-related	Warnings	Storm Watch/Warning	With	Non-Local	Municipal	3.1
859122093937569792	Location	Storm-related	Warnings	Storm Watch/Warning	With	Non-Local	Municipal	3.1
859124332689317888	Location	Storm-related	Warnings	Storm Watch/Warning	With	Non-Local	Municipal	3.2
859125166009454592	Location	Storm-related	Warnings	Storm Watch/Warning	With	Non-Local	Municipal	3.2
859126085132230656	Location	Storm-related	Warnings	Storm Watch/Warning	With	Non-Local	Municipal	3.2
859127044692742144	Location	Storm-related	Warnings	Storm Watch/Warning	With	Non-Local	Municipal	3.2
859128253646348288	Location	Storm-related	Warnings	Storm Watch/Warning	With	Non-Local	Municipal	3.3
859128458185760768	Location	Storm-related	Warnings	Storm Watch/Warning	With	Non-Local	Municipal	3.3
859128712310255616	Location	Storm-related	Warnings	Storm Watch/Warning	With	Non-Local	Municipal	3.3
859129021824675840	Location	Storm-related	Warnings	Storm Watch/Warning	With	Non-Local	Municipal	3.3
859129218562654208	Location	Storm-related	Warnings	Storm Watch/Warning	With	Non-Local	Municipal	3.3
859131256768000000	Location	Storm-related	Warnings	Storm Watch/Warning	With	Non-Local	Municipal	3.3
859131472279744512	Location	Storm-related	Warnings	Storm Watch/Warning	With	Non-Local	Municipal	3.3
859132300767973376	Location	Storm-related	Warnings	Storm Watch/Warning	With	Non-Local	Municipal	3.4
859132309466996736	Location	Storm-related	Warnings	Storm Watch/Warning	With	Non-Local	Municipal	3.4
859132982094942208	Location	Storm-related	Warnings	Storm Watch/Warning	With	Non-Local	Municipal	3.4
859132989502107648	Location	Storm-related	Warnings	Storm Watch/Warning	With	Non-Local	Municipal	3.4
859133701929783296	Location	Storm-related	Warnings	Storm Watch/Warning	With	Non-Local	Municipal	3.4
859134468145070080	Location	Storm-related	Warnings	Storm Watch/Warning	With	Non-Local	Municipal	3.4
859134582725238784	Location	Storm-related	Warnings	Storm Watch/Warning	With	Non-Local	Municipal	3.4
859135072540164096	Location	Storm-related	Warnings	Storm Watch/Warning	With	Non-Local	Municipal	3.4
859138156276449280	Location	Storm-related	Warnings	Storm Watch/Warning	With	Non-Local	Municipal	4.1
859138288241782784	Location	Storm-related	Warnings	Storm Watch/Warning	With	Non-Local	Municipal	4.1
859139529747419136	Location	Storm-related	Warnings	Storm Watch/Warning	With	Non-Local	Municipal	4.2
859139536835809280	Location	Storm-related	Warnings	Storm Watch/Warning	With	Non-Local	Municipal	4.2
859140933555810304	Location	Storm-related	Warnings	Storm Watch/Warning	With	Non-Local	Municipal	4.2
859141248963227648	Location	Storm-related	Warnings	Storm Watch/Warning	With	Non-Local	Municipal	4.2
859141651117346816	Location	Storm-related	Warnings	Storm Watch/Warning	With	Non-Local	Municipal	4.2
859141659929567232	Location	Storm-related	Warnings	Storm Watch/Warning	With	Non-Local	Municipal	4.2
859142616016879616	Location	Storm-related	Warnings	Storm Watch/Warning	With	Non-Local	Municipal	4.2
859142643846176768	Location	Storm-related	Warnings	Storm Watch/Warning	With	Non-Local	Municipal	4.2
859142651123302400	Location	Storm-related	Warnings	Storm Watch/Warning	With	Non-Local	Municipal	4.2
859143251844108288	Location	Storm-related	Warnings	Storm Watch/Warning	With	Non-Local	Municipal	4.3
859143928012001280	Location	Storm-related	Warnings	Storm Watch/Warning	With	Non-Local	Municipal	4.3
859148573597995008	Location	Storm-related	Warnings	Storm Watch/Warning	With	Non-Local	Municipal	4.4
859148581374185472	Location	Storm-related	Warnings	Storm Watch/Warning	With	Non-Local	Municipal	4.4
859149073995243520	Location	Storm-related	Warnings	Storm Watch/Warning	With	Non-Local	Municipal	4.4
859149468645687296	Location	Storm-related	Warnings	Storm Watch/Warning	With	Non-Local	Municipal	4.4
859149482533031936	Location	Storm-related	Warnings	Storm Watch/Warning	With	Non-Local	Municipal	4.4
859150785644507136	Location	Storm-related	Warnings	Storm Watch/Warning	With	Non-Local	Municipal	5.1
859151160418213888	Location	Storm-related	Warnings	Storm Watch/Warning	With	Non-Local	Municipal	5.1
859151167858913280	Location	Storm-related	Warnings	Storm Watch/Warning	With	Non-Local	Municipal	5.1
859151312893730816	Location	Storm-related	Warnings	Storm Watch/Warning	With	Non-Local	Municipal	5.1
859151575083884544	Location	Storm-related	Warnings	Storm Watch/Warning	With	Non-Local	Municipal	5.1
859151583644463104	Location	Storm-related	Warnings	Storm Watch/Warning	With	Non-Local	Municipal	5.1
859153360548540416	Location	Storm-related	Warnings	Storm Watch/Warning	With	Non-Local	Municipal	5.1
859153727223189504	Location	Storm-related	Warnings	Storm Watch/Warning	With	Non-Local	Municipal	5.1
859154070568931328	Location	Storm-related	Warnings	Storm Watch/Warning	With	Non-Local	Municipal	5.1
859155598369329152	Location	Storm-related	Warnings	Storm Watch/Warning	With	Non-Local	Municipal	5.2
859155987676221440	Location	Storm-related	Warnings	Storm Watch/Warning	With	Non-Local	Municipal	5.2
859156848087322624	Location	Storm-related	Warnings	Storm Watch/Warning	With	Non-Local	Municipal	5.2
859157377542737920	Location	Storm-related	Warnings	Storm Watch/Warning	With	Non-Local	Municipal	5.2
859157384555634688	Location	Storm-related	Warnings	Storm Watch/Warning	With	Non-Local	Municipal	5.2
859157795907784704	Location	Storm-related	Warnings	Storm Watch/Warning	With	Non-Local	Municipal	5.2
859157803331719168	Location	Storm-related	Warnings	Storm Watch/Warning	With	Non-Local	Municipal	5.2
859159740399718400	Location	Storm-related	Warnings	Storm Watch/Warning	With	Non-Local	Municipal	5.3
859159749517910016	Location	Storm-related	Warnings	Storm Watch/Warning	With	Non-Local	Municipal	5.3
859160697657319424	Location	Storm-related	Warnings	Storm Watch/Warning	With	Non-Local	Municipal	5.3
859160704863088640	Location	Storm-related	Warnings	Storm Watch/Warning	With	Non-Local	Municipal	5.3
859161272721575936	Location	Storm-related	Warnings	Storm Watch/Warning	With	Non-Local	Municipal	5.3
859161279990300672	Location	Storm-related	Warnings	Storm Watch/Warning	With	Non-Local	Municipal	5.3
859161675135688704	Location	Storm-related	Warnings	Storm Watch/Warning	With	Non-Local	Municipal	5.3
859162230079750144	Location	Storm-related	Warnings	Storm Watch/Warning	With	Non-Local	Municipal	5.4
859162237025517568	Location	Storm-related	Warnings	Storm Watch/Warning	With	Non-Local	Municipal	5.4
859165878415486976	Location	Storm-related	Warnings	Storm Watch/Warning	With	Non-Local	Municipal	6.1
859167696113594368	Location	Storm-related	Warnings	Storm Watch/Warning	With	Non-Local	Municipal	6.1
859167704216997888	Location	Storm-related	Warnings	Storm Watch/Warning	With	Non-Local	Municipal	6.1
859168090822758400	Location	Storm-related	Warnings	Storm Watch/Warning	With	Non-Local	Municipal	6.1
859168100087992320	Location	Storm-related	Warnings	Storm Watch/Warning	With	Non-Local	Municipal	6.1
859169185192185856	Location	Storm-related	Warnings	Storm Watch/Warning	With	Non-Local	Municipal	6.1
859169193161355264	Location	Storm-related	Warnings	Storm Watch/Warning	With	Non-Local	Municipal	6.1
859169417124511744	Location	Storm-related	Warnings	Storm Watch/Warning	With	Non-Local	Municipal	6.2
859169970932129792	Location	Storm-related	Warnings	Storm Watch/Warning	With	Non-Local	Municipal	6.2
859170707212840960	Location	Storm-related	Warnings	Storm Watch/Warning	With	Non-Local	Municipal	6.2
859170715303587840	Location	Storm-related	Warnings	Storm Watch/Warning	With	Non-Local	Municipal	6.2
859171206880260096	Location	Storm-related	Warnings	Storm Watch/Warning	With	Non-Local	Municipal	6.2
859171510325579776	Location	Storm-related	Warnings	Storm Watch/Warning	With	Non-Local	Municipal	6.2
859171918695600128	Location	Storm-related	Warnings	Storm Watch/Warning	With	Non-Local	Municipal	6.2
859171925976854528	Location	Storm-related	Warnings	Storm Watch/Warning	With	Non-Local	Municipal	6.2
859173375758958592	Location	Storm-related	Warnings	Storm Watch/Warning	With	Non-Local	Municipal	6.3
859173384911036416	Location	Storm-related	Warnings	Storm Watch/Warning	With	Non-Local	Municipal	6.3
859173525915095040	Location	Storm-related	Warnings	Storm Watch/Warning	With	Non-Local	Municipal	6.3
859174301551009792	Location	Storm-related	Warnings	Storm Watch/Warning	With	Non-Local	Municipal	6.3
859175147063914496	Location	Storm-related	Warnings	Storm Watch/Warning	With	Non-Local	Municipal	6.3
859175181272715264	Location	Storm-related	Warnings	Storm Watch/Warning	With	Non-Local	Municipal	6.3
859175189267001344	Location	Storm-related	Warnings	Storm Watch/Warning	With	Non-Local	Municipal	6.3
859176747878821888	Location	Storm-related	Warnings	Storm Watch/Warning	With	Non-Local	Municipal	6.3
859177326977961984	Location	Storm-related	Warnings	Storm Watch/Warning	With	Non-Local	Municipal	6.4
859177335215579136	Location	Storm-related	Warnings	Storm Watch/Warning	With	Non-Local	Municipal	6.4
859177478111232000	Location	Storm-related	Warnings	Storm Watch/Warning	With	Non-Local	Municipal	6.4
859178063069884416	Location	Storm-related	Warnings	Storm Watch/Warning	With	Non-Local	Municipal	6.4
859178070741323776	Location	Storm-related	Warnings	Storm Watch/Warning	With	Non-Local	Municipal	6.4
859178617720508416	Location	Storm-related	Warnings	Storm Watch/Warning	With	Non-Local	Municipal	6.4
859178715875602432	Location	Storm-related	Warnings	Storm Watch/Warning	With	Non-Local	Municipal	6.4
859181233485512704	Location	Storm-related	Warnings	Storm Watch/Warning	With	Non-Local	Municipal	7.1
859181241383432192	Location	Storm-related	Warnings	Storm Watch/Warning	With	Non-Local	Municipal	7.1
859182072216379392	Location	Storm-related	Warnings	Storm Watch/Warning	With	Non-Local	Municipal	7.1
859184244618383360	Location	Storm-related	Warnings	Storm Watch/Warning	With	Non-Local	Municipal	7.1
859184253267042304	Location	Storm-related	Warnings	Storm Watch/Warning	With	Non-Local	Municipal	7.1
859184403913875456	Location	Storm-related	Warnings	Storm Watch/Warning	With	Non-Local	Municipal	7.1
859184882949468160	Location	Storm-related	Warnings	Storm Watch/Warning	With	Non-Local	Municipal	7.2
859184891333836800	Location	Storm-related	Warnings	Storm Watch/Warning	With	Non-Local	Municipal	7.2
859186042506817536	Location	Storm-related	Warnings	Storm Watch/Warning	With	Non-Local	Municipal	7.2
859186293649158144	Location	Storm-related	Warnings	Storm Watch/Warning	With	Non-Local	Municipal	7.2
859189649591455744	Location	Storm-related	Warnings	Storm Watch/Warning	With	Non-Local	Municipal	7.3
859190261179658240	Location	Storm-related	Warnings	Storm Watch/Warning	With	Non-Local	Municipal	7.3
859190270226812928	Location	Storm-related	Warnings	Storm Watch/Warning	With	Non-Local	Municipal	7.3
859190606899367936	Location	Storm-related	Warnings	Storm Watch/Warning	With	Non-Local	Municipal	7.3
859191811981664256	Location	Storm-related	Warnings	Storm Watch/Warning	With	Non-Local	Municipal	7.3
859193210387738624	Location	Storm-related	Warnings	Storm Watch/Warning	With	Non-Local	Municipal	7.4
859193219036348416	Location	Storm-related	Warnings	Storm Watch/Warning	With	Non-Local	Municipal	7.4
859195581364883456	Location	Storm-related	Warnings	Storm Watch/Warning	With	Non-Local	Municipal	7.4
859196442027712512	Location	Storm-related	Warnings	Storm Watch/Warning	With	Non-Local	Municipal	8.1
859196451016118272	Location	Storm-related	Warnings	Storm Watch/Warning	With	Non-Local	Municipal	8.1
859197282100670464	Location	Storm-related	Warnings	Storm Watch/Warning	With	Non-Local	Municipal	8.1
859198406530564096	Location	Storm-related	Warnings	Storm Watch/Warning	With	Non-Local	Municipal	8.1
859199208674426880	Location	Storm-related	Warnings	Storm Watch/Warning	With	Non-Local	Municipal	8.1
859199985203765248	Location	Storm-related	Warnings	Storm Watch/Warning	With	Non-Local	Municipal	8.2
859201411577503744	Location	Storm-related	Warnings	Storm Watch/Warning	With	Non-Local	Municipal	8.2
859202781810499584	Location	Storm-related	Warnings	Storm Watch/Warning	With	Non-Local	Municipal	8.2
859203112032141312	Location	Storm-related	Warnings	Storm Watch/Warning	With	Non-Local	Municipal	8.2
859203231246938112	Location	Storm-related	Warnings	Storm Watch/Warning	With	Non-Local	Municipal	8.2
859203238956019712	Location	Storm-related	Warnings	Storm Watch/Warning	With	Non-Local	Municipal	8.2
859203808605458432	Location	Storm-related	Warnings	Storm Watch/Warning	With	Non-Local	Municipal	8.3
859205127097516032	Location	Storm-related	Warnings	Storm Watch/Warning	With	Non-Local	Municipal	8.3
859205678031921152	Location	Storm-related	Warnings	Storm Watch/Warning	With	Non-Local	Municipal	8.3
859205750559838208	Location	Storm-related	Warnings	Storm Watch/Warning	With	Non-Local	Municipal	8.3
859205758222729216	Location	Storm-related	Warnings	Storm Watch/Warning	With	Non-Local	Municipal	8.3
859205768687517696	Location	Storm-related	Warnings	Storm Watch/Warning	With	Non-Local	Municipal	8.3
859207297859559424	Location	Storm-related	Warnings	Storm Watch/Warning	With	Non-Local	Municipal	8.4
859208271927836672	Location	Storm-related	Warnings	Storm Watch/Warning	With	Non-Local	Municipal	8.4
859208311551426560	Location	Storm-related	Warnings	Storm Watch/Warning	With	Non-Local	Municipal	8.4
859208704016756736	Location	Storm-related	Warnings	Storm Watch/Warning	With	Non-Local	Municipal	8.4
859208712183009280	Location	Storm-related	Warnings	Storm Watch/Warning	With	Non-Local	Municipal	8.4
859209251960606720	Location	Storm-related	Warnings	Storm Watch/Warning	With	Non-Local	Municipal	8.4
859209842925481984	Location	Storm-related	Warnings	Storm Watch/Warning	With	Non-Local	Municipal	8.4
859157584032415744	Network	Storm-related	Warnings	Storm Watch/Warning	With	Non-Local	Municipal	5.2
859159594546872320	Network	Storm-related	Warnings	Storm Watch/Warning	With	Non-Local	Municipal	5.3
859162974929301504	Network	Storm-related	Warnings	Storm Watch/Warning	With	Non-Local	Municipal	5.4
859120248641007616	Network	Storm-related	Warnings	Storm Watch/Warning	With	Non-Local	Municipal	3.1
859120383810830336	Network	Storm-related	Warnings	Storm Watch/Warning	With	Non-Local	Municipal	3.1
859123436777504768	Network	Storm-related	Warnings	Storm Watch/Warning	With	Non-Local	Municipal	3.1
859123438459523072	Network	Storm-related	Warnings	Storm Watch/Warning	With	Non-Local	Municipal	3.1
859123605862588416	Network	Storm-related	Warnings	Storm Watch/Warning	With	Non-Local	Municipal	3.1
859123641535090688	Network	Storm-related	Warnings	Storm Watch/Warning	With	Non-Local	Municipal	3.1
859123768547045376	Network	Storm-related	Warnings	Storm Watch/Warning	With	Non-Local	Municipal	3.1
859124904783904768	Network	Storm-related	Warnings	Storm Watch/Warning	With	Non-Local	Municipal	3.2
859129081237045248	Network	Storm-related	Warnings	Storm Watch/Warning	With	Non-Local	Municipal	3.3
859129681144143872	Network	Storm-related	Warnings	Storm Watch/Warning	With	Non-Local	Municipal	3.3
859129687666196480	Network	Storm-related	Warnings	Storm Watch/Warning	With	Non-Local	Municipal	3.3
859130059029856256	Network	Storm-related	Warnings	Storm Watch/Warning	With	Non-Local	Municipal	3.3
859130330313363456	Network	Storm-related	Warnings	Storm Watch/Warning	With	Non-Local	Municipal	3.3
859131225512058880	Network	Storm-related	Warnings	Storm Watch/Warning	With	Non-Local	Municipal	3.3
859131869132185600	Network	Storm-related	Warnings	Storm Watch/Warning	With	Non-Local	Municipal	3.4
859131926908719104	Network	Storm-related	Warnings	Storm Watch/Warning	With	Non-Local	Municipal	3.4
859135080249339904	Network	Storm-related	Warnings	Storm Watch/Warning	With	Non-Local	Municipal	3.4
859135755645579264	Network	Storm-related	Warnings	Storm Watch/Warning	With	Non-Local	Municipal	4.1
859135962387030016	Network	Storm-related	Warnings	Storm Watch/Warning	With	Non-Local	Municipal	4.1
859139530062000128	Network	Storm-related	Warnings	Storm Watch/Warning	With	Non-Local	Municipal	4.2
859141804737921024	Network	Storm-related	Warnings	Storm Watch/Warning	With	Non-Local	Municipal	4.2
859141928658636800	Network	Storm-related	Warnings	Storm Watch/Warning	With	Non-Local	Municipal	4.2
859141935994425344	Network	Storm-related	Warnings	Storm Watch/Warning	With	Non-Local	Municipal	4.2
859151040473640960	Network	Storm-related	Warnings	Storm Watch/Warning	With	Non-Local	Municipal	5.1
859151417201881088	Network	Storm-related	Warnings	Storm Watch/Warning	With	Non-Local	Municipal	5.1
859151451288948736	Network	Storm-related	Warnings	Storm Watch/Warning	With	Non-Local	Municipal	5.1
859151449414144000	Network	Storm-related	Warnings	Storm Watch/Warning	With	Non-Local	Municipal	5.1
859151453369270272	Network	Storm-related	Warnings	Storm Watch/Warning	With	Non-Local	Municipal	5.1
859151715890860032	Network	Storm-related	Warnings	Storm Watch/Warning	With	Non-Local	Municipal	5.1
859151873152036864	Network	Storm-related	Warnings	Storm Watch/Warning	With	Non-Local	Municipal	5.1
859152016949555200	Network	Storm-related	Warnings	Storm Watch/Warning	With	Non-Local	Municipal	5.1
859157144524001280	Network	Storm-related	Warnings	Storm Watch/Warning	With	Non-Local	Municipal	5.2
859157260467044352	Network	Storm-related	Warnings	Storm Watch/Warning	With	Non-Local	Municipal	5.2
859157288673783808	Network	Storm-related	Warnings	Storm Watch/Warning	With	Non-Local	Municipal	5.2
859157617498836992	Network	Storm-related	Warnings	Storm Watch/Warning	With	Non-Local	Municipal	5.2
859157669902508032	Network	Storm-related	Warnings	Storm Watch/Warning	With	Non-Local	Municipal	5.2
859158804214239232	Network	Storm-related	Warnings	Storm Watch/Warning	With	Non-Local	Municipal	5.3
859158930110525440	Network	Storm-related	Warnings	Storm Watch/Warning	With	Non-Local	Municipal	5.3
859159016169242624	Network	Storm-related	Warnings	Storm Watch/Warning	With	Non-Local	Municipal	5.3
859159045621649408	Network	Storm-related	Warnings	Storm Watch/Warning	With	Non-Local	Municipal	5.3
859159666441539584	Network	Storm-related	Warnings	Storm Watch/Warning	With	Non-Local	Municipal	5.3
859159787073921024	Network	Storm-related	Warnings	Storm Watch/Warning	With	Non-Local	Municipal	5.3
859159957375262720	Network	Storm-related	Warnings	Storm Watch/Warning	With	Non-Local	Municipal	5.3
859160860371144704	Network	Storm-related	Warnings	Storm Watch/Warning	With	Non-Local	Municipal	5.3
859160981573955584	Network	Storm-related	Warnings	Storm Watch/Warning	With	Non-Local	Municipal	5.3
859161142668800000	Network	Storm-related	Warnings	Storm Watch/Warning	With	Non-Local	Municipal	5.3
859162229551312896	Network	Storm-related	Warnings	Storm Watch/Warning	With	Non-Local	Municipal	5.4
859162748395061248	Network	Storm-related	Warnings	Storm Watch/Warning	With	Non-Local	Municipal	5.4
859163630549520384	Network	Storm-related	Warnings	Storm Watch/Warning	With	Non-Local	Municipal	5.4
859163637918961664	Network	Storm-related	Warnings	Storm Watch/Warning	With	Non-Local	Municipal	5.4
859164026613493760	Network	Storm-related	Warnings	Storm Watch/Warning	With	Non-Local	Municipal	5.4
859164140102987776	Network	Storm-related	Warnings	Storm Watch/Warning	With	Non-Local	Municipal	5.4
859164258990530560	Network	Storm-related	Warnings	Storm Watch/Warning	With	Non-Local	Municipal	5.4
859164310215569408	Network	Storm-related	Warnings	Storm Watch/Warning	With	Non-Local	Municipal	5.4
859164314330165248	Network	Storm-related	Warnings	Storm Watch/Warning	With	Non-Local	Municipal	5.4
859164867630030848	Network	Storm-related	Warnings	Storm Watch/Warning	With	Non-Local	Municipal	5.4
859166757046628352	Network	Storm-related	Warnings	Storm Watch/Warning	With	Non-Local	Municipal	6.1
859166923615080448	Network	Storm-related	Warnings	Storm Watch/Warning	With	Non-Local	Municipal	6.1
859167118507610112	Network	Storm-related	Warnings	Storm Watch/Warning	With	Non-Local	Municipal	6.1
859167329078398976	Network	Storm-related	Warnings	Storm Watch/Warning	With	Non-Local	Municipal	6.1
859167604572913664	Network	Storm-related	Warnings	Storm Watch/Warning	With	Non-Local	Municipal	6.1
859167722277654528	Network	Storm-related	Warnings	Storm Watch/Warning	With	Non-Local	Municipal	6.1
859167790539956224	Network	Storm-related	Warnings	Storm Watch/Warning	With	Non-Local	Municipal	6.1
859169913797320704	Network	Storm-related	Warnings	Storm Watch/Warning	With	Non-Local	Municipal	6.2
859172794550161408	Network	Storm-related	Warnings	Storm Watch/Warning	With	Non-Local	Municipal	6.2
859173027560423424	Network	Storm-related	Warnings	Storm Watch/Warning	With	Non-Local	Municipal	6.2
859173524614901760	Network	Storm-related	Warnings	Storm Watch/Warning	With	Non-Local	Municipal	6.3
859174010655043584	Network	Storm-related	Warnings	Storm Watch/Warning	With	Non-Local	Municipal	6.3
859174668506419200	Network	Storm-related	Warnings	Storm Watch/Warning	With	Non-Local	Municipal	6.3
859176207082033152	Network	Storm-related	Warnings	Storm Watch/Warning	With	Non-Local	Municipal	6.3
859177228478939136	Network	Storm-related	Warnings	Storm Watch/Warning	With	Non-Local	Municipal	6.4
859177353548894208	Network	Storm-related	Warnings	Storm Watch/Warning	With	Non-Local	Municipal	6.4
859177400348889088	Network	Storm-related	Warnings	Storm Watch/Warning	With	Non-Local	Municipal	6.4
859177510269059072	Network	Storm-related	Warnings	Storm Watch/Warning	With	Non-Local	Municipal	6.4
859177628917485568	Network	Storm-related	Warnings	Storm Watch/Warning	With	Non-Local	Municipal	6.4
859177773675499520	Network	Storm-related	Warnings	Storm Watch/Warning	With	Non-Local	Municipal	6.4
859177895452979200	Network	Storm-related	Warnings	Storm Watch/Warning	With	Non-Local	Municipal	6.4
859178473285398528	Network	Storm-related	Warnings	Storm Watch/Warning	With	Non-Local	Municipal	6.4
859178694736318464	Network	Storm-related	Warnings	Storm Watch/Warning	With	Non-Local	Municipal	6.4
859178699920297984	Network	Storm-related	Warnings	Storm Watch/Warning	With	Non-Local	Municipal	6.4
859179101357318144	Network	Storm-related	Warnings	Storm Watch/Warning	With	Non-Local	Municipal	6.4
859179254965252096	Network	Storm-related	Warnings	Storm Watch/Warning	With	Non-Local	Municipal	6.4
859179409718247424	Network	Storm-related	Warnings	Storm Watch/Warning	With	Non-Local	Municipal	6.4
859179437828460544	Network	Storm-related	Warnings	Storm Watch/Warning	With	Non-Local	Municipal	6.4
859179711209107456	Network	Storm-related	Warnings	Storm Watch/Warning	With	Non-Local	Municipal	6.4
859179793622982656	Network	Storm-related	Warnings	Storm Watch/Warning	With	Non-Local	Municipal	6.4
859180164642689024	Network	Storm-related	Warnings	Storm Watch/Warning	With	Non-Local	Municipal	6.4
859180285526761472	Network	Storm-related	Warnings	Storm Watch/Warning	With	Non-Local	Municipal	6.4
859180479676854272	Network	Storm-related	Warnings	Storm Watch/Warning	With	Non-Local	Municipal	6.4
859180661017649152	Network	Storm-related	Warnings	Storm Watch/Warning	With	Non-Local	Municipal	7.1
859182014460768256	Network	Storm-related	Warnings	Storm Watch/Warning	With	Non-Local	Municipal	7.1
859182670391193600	Network	Storm-related	Warnings	Storm Watch/Warning	With	Non-Local	Municipal	7.1
859184414537940992	Network	Storm-related	Warnings	Storm Watch/Warning	With	Non-Local	Municipal	7.2
859184953917136896	Network	Storm-related	Warnings	Storm Watch/Warning	With	Non-Local	Municipal	7.2
859184964801351680	Network	Storm-related	Warnings	Storm Watch/Warning	With	Non-Local	Municipal	7.2
859187184598953984	Network	Storm-related	Warnings	Storm Watch/Warning	With	Non-Local	Municipal	7.2
859189758857293824	Network	Storm-related	Warnings	Storm Watch/Warning	With	Non-Local	Municipal	7.3
859189839224123392	Network	Storm-related	Warnings	Storm Watch/Warning	With	Non-Local	Municipal	7.3
859190276707033088	Network	Storm-related	Warnings	Storm Watch/Warning	With	Non-Local	Municipal	7.3
859194210834100224	Network	Storm-related	Warnings	Storm Watch/Warning	With	Non-Local	Municipal	7.4
859194224071372800	Network	Storm-related	Warnings	Storm Watch/Warning	With	Non-Local	Municipal	7.4
859195573425119232	Network	Storm-related	Warnings	Storm Watch/Warning	With	Non-Local	Municipal	7.4
859195579250860032	Network	Storm-related	Warnings	Storm Watch/Warning	With	Non-Local	Municipal	7.4
859196118365810688	Network	Storm-related	Warnings	Storm Watch/Warning	With	Non-Local	Municipal	8.1
859196693367185408	Network	Storm-related	Warnings	Storm Watch/Warning	With	Non-Local	Municipal	8.1
859200439094476800	Network	Storm-related	Warnings	Storm Watch/Warning	With	Non-Local	Municipal	8.2
859203138410164224	Network	Storm-related	Warnings	Storm Watch/Warning	With	Non-Local	Municipal	8.2
859203143657070592	Network	Storm-related	Warnings	Storm Watch/Warning	With	Non-Local	Municipal	8.2
859204115863392256	Network	Storm-related	Warnings	Storm Watch/Warning	With	Non-Local	Municipal	8.3
859204123127951360	Network	Storm-related	Warnings	Storm Watch/Warning	With	Non-Local	Municipal	8.3
859204124767866880	Network	Storm-related	Warnings	Storm Watch/Warning	With	Non-Local	Municipal	8.3
859204192312971264	Network	Storm-related	Warnings	Storm Watch/Warning	With	Non-Local	Municipal	8.3
859204227427700736	Network	Storm-related	Warnings	Storm Watch/Warning	With	Non-Local	Municipal	8.3
859205439489277952	Network	Storm-related	Warnings	Storm Watch/Warning	With	Non-Local	Municipal	8.3
859206776037789696	Network	Storm-related	Warnings	Storm Watch/Warning	With	Non-Local	Municipal	8.3
859209268821725184	Network	Storm-related	Warnings	Storm Watch/Warning	With	Non-Local	Municipal	8.4
859170580544839680	Network	Storm-related	Warnings	Storm Watch/Warning	With	Non-Local	Regional	6.2
859170594079862784	Network	Storm-related	Warnings	Storm Watch/Warning	With	Non-Local	Regional	6.2
859202264778539008	Network	Storm-related	Warnings	Storm Watch/Warning	With	Non-Local	Regional	8.2
859161624699162624	Network	Storm-related	Warnings	Storm Watch/Warning	With	Non-Local	Regional	5.3
859163751018356736	Network	Storm-related	Warnings	Storm Watch/Warning	With	Non-Local	Regional	5.4
859183557016735744	Network	Storm-related	Warnings	Storm Watch/Warning	With	Non-Local	Regional	7.1
859185690906636288	Network	Storm-related	Warnings	Storm Watch/Warning	With	Non-Local	Municipal	7.2
859141596046143488	Network	Storm-related	Warnings	Storm Watch/Warning	With	Non-Local	Municipal	4.2
859156452967165952	Network	Storm-related	Warnings	Storm Watch/Warning	With	Non-Local	Municipal	5.2
859156686153682944	Network	Storm-related	Warnings	Storm Watch/Warning	With	Non-Local	Municipal	5.2
859157001980522496	Network	Storm-related	Warnings	Storm Watch/Warning	With	Non-Local	Municipal	5.2
859164123724165120	Network	Storm-related	Warnings	Storm Watch/Warning	With	Non-Local	Municipal	5.4
859164842590167040	Network	Storm-related	Warnings	Storm Watch/Warning	With	Non-Local	Municipal	5.4
859164868078960640	Network	Storm-related	Warnings	Storm Watch/Warning	With	Non-Local	Municipal	5.4
859165227857956864	Network	Storm-related	Warnings	Storm Watch/Warning	With	Non-Local	Municipal	5.4
859165757426610176	Network	Storm-related	Warnings	Storm Watch/Warning	With	Non-Local	Municipal	6.1
859177598341050369	Network	Storm-related	Warnings	Storm Watch/Warning	With	Non-Local	Municipal	6.4
859189838586814464	Network	Storm-related	Warnings	Storm Watch/Warning	With	Non-Local	Municipal	7.3
859198029114552320	Network	Storm-related	Warnings	Storm Watch/Warning	With	Non-Local	Municipal	8.1
859203971675676672	Network	Storm-related	Warnings	Storm Watch/Warning	With	Non-Local	Municipal	8.3
859209522543558656	Network	Storm-related	Warnings	Storm Watch/Warning	With	Non-Local	Municipal	8.4
859137898251251712	Network	Storm-related	Warnings	Tornado Watch/Warning	With	Non-Local	Municipal	4.1
859171185854038016	Keyword	Storm-related	Warnings	Tornado Watch/Warning	With	Non-Local	Municipal	6.2
859152903365427200	Location	Storm-related	Warnings	Tornado Watch/Warning	With	Non-Local	Municipal	5.1
859175691019067392	Location	Storm-related	Warnings	Tornado Watch/Warning	With	Non-Local	Municipal	6.3
859201070509285376	Location	Storm-related	Warnings	Tornado Watch/Warning	With	Non-Local	Municipal	8.2
859204133693378560	Location	Storm-related	Warnings	Tornado Watch/Warning	With	Non-Local	Municipal	8.3
859207059363041280	Location	Storm-related	Warnings	Tornado Watch/Warning	With	Non-Local	Municipal	8.4
859209482274050048	Location	Storm-related	Warnings	Tornado Watch/Warning	With	Non-Local	Municipal	8.4
859137205792645120	Location	Storm-related	Warnings	Tornado Watch/Warning	With	Non-Local	Regional	4.1
859142422198202368	Location	Storm-related	Warnings	Tornado Watch/Warning	With	Non-Local	Hyperlocal	4.2
859120754821967872	Location	Storm-related	Warnings	Tornado Watch/Warning	With	Non-Local	Regional	3.1
859128382277255168	Location	Storm-related	Warnings	Tornado Watch/Warning	With	Non-Local	Regional	3.3
859134474809819136	Location	Storm-related	Warnings	Tornado Watch/Warning	With	Non-Local	Regional	3.4
859150692384202752	Location	Storm-related	Warnings	Tornado Watch/Warning	With	Non-Local	Regional	5.1
859120719711612928	Location	Storm-related	Warnings	Tornado Watch/Warning	With	Non-Local	Municipal	3.1
859121197296095232	Location	Storm-related	Warnings	Tornado Watch/Warning	With	Non-Local	Municipal	3.1
859123540829888512	Location	Storm-related	Warnings	Tornado Watch/Warning	With	Non-Local	Municipal	3.1
859125284137783296	Location	Storm-related	Warnings	Tornado Watch/Warning	With	Non-Local	Municipal	3.2
859126586074968064	Location	Storm-related	Warnings	Tornado Watch/Warning	With	Non-Local	Municipal	3.2
859127869607481344	Location	Storm-related	Warnings	Tornado Watch/Warning	With	Non-Local	Municipal	3.3
859129317921439744	Location	Storm-related	Warnings	Tornado Watch/Warning	With	Non-Local	Municipal	3.3
859132517902946304	Location	Storm-related	Warnings	Tornado Watch/Warning	With	Non-Local	Municipal	3.4
859136988489887744	Location	Storm-related	Warnings	Tornado Watch/Warning	With	Non-Local	Municipal	4.1
859137280342196224	Location	Storm-related	Warnings	Tornado Watch/Warning	With	Non-Local	Municipal	4.1
859139228135018496	Location	Storm-related	Warnings	Tornado Watch/Warning	With	Non-Local	Municipal	4.2
859139974377213952	Location	Storm-related	Warnings	Tornado Watch/Warning	With	Non-Local	Municipal	4.2
859144335111184384	Location	Storm-related	Warnings	Tornado Watch/Warning	With	Non-Local	Municipal	4.3
859146373119315968	Location	Storm-related	Warnings	Tornado Watch/Warning	With	Non-Local	Municipal	4.3
859153779115126784	Location	Storm-related	Warnings	Tornado Watch/Warning	With	Non-Local	Municipal	5.1
859163809835089920	Location	Storm-related	Warnings	Tornado Watch/Warning	With	Non-Local	Municipal	5.4
859194889262612480	Location	Storm-related	Warnings	Tornado Watch/Warning	With	Non-Local	Municipal	7.4
859200269841838080	Location	Storm-related	Warnings	Tornado Watch/Warning	With	Non-Local	Municipal	8.2
859200278352076800	Location	Storm-related	Warnings	Tornado Watch/Warning	With	Non-Local	Municipal	8.2
859207711979962368	Location	Storm-related	Warnings	Tornado Watch/Warning	With	Non-Local	Municipal	8.4
859209769088929792	Location	Storm-related	Warnings	Tornado Watch/Warning	With	Non-Local	Municipal	8.4
859122844067909632	Network	Storm-related	Warnings	Tornado Watch/Warning	With	Non-Local	Municipal	3.1
859123348747452416	Network	Storm-related	Warnings	Tornado Watch/Warning	With	Non-Local	Municipal	3.1
859124065679835136	Network	Storm-related	Warnings	Tornado Watch/Warning	With	Non-Local	Municipal	3.2
859125075651567616	Network	Storm-related	Warnings	Tornado Watch/Warning	With	Non-Local	Municipal	3.2
859125257747255296	Network	Storm-related	Warnings	Tornado Watch/Warning	With	Non-Local	Municipal	3.2
859125304274583552	Network	Storm-related	Warnings	Tornado Watch/Warning	With	Non-Local	Municipal	3.2
859125918253690880	Network	Storm-related	Warnings	Tornado Watch/Warning	With	Non-Local	Municipal	3.2
859126325646434304	Network	Storm-related	Warnings	Tornado Watch/Warning	With	Non-Local	Municipal	3.2
859126416255930368	Network	Storm-related	Warnings	Tornado Watch/Warning	With	Non-Local	Municipal	3.2
859127153404907520	Network	Storm-related	Warnings	Tornado Watch/Warning	With	Non-Local	Municipal	3.2
859128028533805056	Network	Storm-related	Warnings	Tornado Watch/Warning	With	Non-Local	Municipal	3.3
859129603671154688	Network	Storm-related	Warnings	Tornado Watch/Warning	With	Non-Local	Municipal	3.3
859132496105140224	Network	Storm-related	Warnings	Tornado Watch/Warning	With	Non-Local	Municipal	3.4
859132699843461120	Network	Storm-related	Warnings	Tornado Watch/Warning	With	Non-Local	Municipal	3.4
859132764486021120	Network	Storm-related	Warnings	Tornado Watch/Warning	With	Non-Local	Municipal	3.4
859133180233867264	Network	Storm-related	Warnings	Tornado Watch/Warning	With	Non-Local	Municipal	3.4
859133409767116800	Network	Storm-related	Warnings	Tornado Watch/Warning	With	Non-Local	Municipal	3.4
859133478063005696	Network	Storm-related	Warnings	Tornado Watch/Warning	With	Non-Local	Municipal	3.4
859133738667696128	Network	Storm-related	Warnings	Tornado Watch/Warning	With	Non-Local	Municipal	3.4
859133747593179136	Network	Storm-related	Warnings	Tornado Watch/Warning	With	Non-Local	Municipal	3.4
859133772008239104	Network	Storm-related	Warnings	Tornado Watch/Warning	With	Non-Local	Municipal	3.4
859133815817728000	Network	Storm-related	Warnings	Tornado Watch/Warning	With	Non-Local	Municipal	3.4
859133868426883072	Network	Storm-related	Warnings	Tornado Watch/Warning	With	Non-Local	Municipal	3.4
859135702088511488	Network	Storm-related	Warnings	Tornado Watch/Warning	With	Non-Local	Municipal	4.1
859136968147554304	Network	Storm-related	Warnings	Tornado Watch/Warning	With	Non-Local	Municipal	4.1
859137395274510336	Network	Storm-related	Warnings	Tornado Watch/Warning	With	Non-Local	Municipal	4.1
859137732601421824	Network	Storm-related	Warnings	Tornado Watch/Warning	With	Non-Local	Municipal	4.1
859139488563507200	Network	Storm-related	Warnings	Tornado Watch/Warning	With	Non-Local	Municipal	4.2
859142771931848704	Network	Storm-related	Warnings	Tornado Watch/Warning	With	Non-Local	Municipal	4.2
859142828873707520	Network	Storm-related	Warnings	Tornado Watch/Warning	With	Non-Local	Municipal	4.2
859144294128644096	Network	Storm-related	Warnings	Tornado Watch/Warning	With	Non-Local	Municipal	4.3
859144688489594880	Network	Storm-related	Warnings	Tornado Watch/Warning	With	Non-Local	Municipal	4.3
859144908866809856	Network	Storm-related	Warnings	Tornado Watch/Warning	With	Non-Local	Municipal	4.3
859145218687479808	Network	Storm-related	Warnings	Tornado Watch/Warning	With	Non-Local	Municipal	4.3
859158411824566272	Network	Storm-related	Warnings	Tornado Watch/Warning	With	Non-Local	Municipal	5.3
859158966886178816	Network	Storm-related	Warnings	Tornado Watch/Warning	With	Non-Local	Municipal	5.3
859163076402315264	Network	Storm-related	Warnings	Tornado Watch/Warning	With	Non-Local	Municipal	5.4
859163688896540672	Network	Storm-related	Warnings	Tornado Watch/Warning	With	Non-Local	Municipal	5.4
859163803723988992	Network	Storm-related	Warnings	Tornado Watch/Warning	With	Non-Local	Municipal	5.4
859164898466697216	Network	Storm-related	Warnings	Tornado Watch/Warning	With	Non-Local	Municipal	5.4
859168256740995072	Network	Storm-related	Warnings	Tornado Watch/Warning	With	Non-Local	Municipal	6.1
859168427637919744	Network	Storm-related	Warnings	Tornado Watch/Warning	With	Non-Local	Municipal	6.1
859174982039072768	Network	Storm-related	Warnings	Tornado Watch/Warning	With	Non-Local	Municipal	6.3
859179032574906368	Network	Storm-related	Warnings	Tornado Watch/Warning	With	Non-Local	Municipal	6.4
859184409487884288	Network	Storm-related	Warnings	Tornado Watch/Warning	With	Non-Local	Municipal	7.2
859207707387207680	Network	Storm-related	Warnings	Tornado Watch/Warning	With	Non-Local	Municipal	8.4
859207746478059520	Network	Storm-related	Warnings	Tornado Watch/Warning	With	Non-Local	Municipal	8.4
859208419428970496	Network	Storm-related	Warnings	Tornado Watch/Warning	With	Non-Local	Municipal	8.4
859208478006620160	Network	Storm-related	Warnings	Tornado Watch/Warning	With	Non-Local	Municipal	8.4
859208981159563264	Network	Storm-related	Warnings	Tornado Watch/Warning	With	Non-Local	Municipal	8.4
859210049058680832	Network	Storm-related	Warnings	Tornado Watch/Warning	With	Non-Local	Municipal	8.4
859209407690887168	Network	Storm-related	Warnings	Tornado Watch/Warning	With	Non-Local	Hyperlocal	8.4
859208537528037376	Network	Storm-related	Warnings	Tornado Watch/Warning	With	Non-Local	Regional	8.4
859209664596234240	Network	Storm-related	Warnings	Tornado Watch/Warning	With	Non-Local	Regional	8.4
859131966192484352	Network	Storm-related	Warnings	Tornado Watch/Warning	With	Non-Local	Municipal	3.4
859136657416753152	Network	Storm-related	Warnings	Tornado Watch/Warning	With	Non-Local	Municipal	4.1
859140732468244480	Network	Storm-related	Warnings	Tornado Watch/Warning	With	Non-Local	Municipal	4.2
859142310973407232	Network	Storm-related	Warnings	Tornado Watch/Warning	With	Non-Local	Municipal	4.2
859144490245918721	Network	Storm-related	Warnings	Tornado Watch/Warning	With	Non-Local	Municipal	4.3
859176820406718464	Network	Storm-related	Warnings	Tornado Watch/Warning	With	Non-Local	Municipal	6.3
859190657990115328	Keyword	Storm-related	Experiences	Admiration	Without			7.3
859120535837528064	Location	Storm-related	Experiences	Admiration	Without			3.1
859128359342813184	Location	Storm-related	Experiences	Admiration	Without			3.3
859132295046995968	Location	Storm-related	Experiences	Admiration	Without			3.4
859135460161056768	Location	Storm-related	Experiences	Admiration	Without			4.1
859135569196191744	Location	Storm-related	Experiences	Admiration	Without			4.1
859145259800023040	Location	Storm-related	Experiences	Admiration	Without			4.3
859147023785672704	Location	Storm-related	Experiences	Admiration	Without			4.4
859152456500084736	Location	Storm-related	Experiences	Admiration	Without			5.1
859163556549451776	Location	Storm-related	Experiences	Admiration	Without			5.4
859163685205536768	Location	Storm-related	Experiences	Admiration	Without			5.4
859163997609787392	Location	Storm-related	Experiences	Admiration	Without			5.4
859168687491883008	Location	Storm-related	Experiences	Admiration	Without			6.1
859170504053280768	Location	Storm-related	Experiences	Admiration	Without			6.2
859173044459380736	Location	Storm-related	Experiences	Admiration	Without			6.2
859176012659273728	Location	Storm-related	Experiences	Admiration	Without			6.3
859181691486826496	Location	Storm-related	Experiences	Admiration	Without			7.1
859186741906944000	Location	Storm-related	Experiences	Admiration	Without			7.2
859195045848780800	Location	Storm-related	Experiences	Admiration	Without			7.4
859197869995282432	Location	Storm-related	Experiences	Admiration	Without			8.1
859198732843319296	Location	Storm-related	Experiences	Admiration	Without			8.1
859198811838742528	Location	Storm-related	Experiences	Admiration	Without			8.1
859198852821331968	Location	Storm-related	Experiences	Admiration	Without			8.1
859199377738518528	Location	Storm-related	Experiences	Admiration	Without			8.1
859200085879607296	Location	Storm-related	Experiences	Admiration	Without			8.2
859200187834785792	Location	Storm-related	Experiences	Admiration	Without			8.2
859200726270189568	Location	Storm-related	Experiences	Admiration	Without			8.2
859201440493056000	Location	Storm-related	Experiences	Admiration	Without			8.2
859204145114435584	Location	Storm-related	Experiences	Admiration	Without			8.3
859204393765351424	Location	Storm-related	Experiences	Admiration	Without			8.3
859209049019211776	Location	Storm-related	Experiences	Admiration	Without			8.4
859209343023099904	Location	Storm-related	Experiences	Admiration	Without			8.4
859139624408539136	Network	Storm-related	Experiences	Admiration	Without			4.2
859139863458852864	Network	Storm-related	Experiences	Admiration	Without			4.2
859170015748161536	Network	Storm-related	Experiences	Admiration	Without			6.2
859173298474807296	Network	Storm-related	Experiences	Admiration	Without			6.3
859177544788135936	Network	Storm-related	Experiences	Admiration	Without			6.4
859177994505646080	Network	Storm-related	Experiences	Admiration	Without			6.4
859180371187032064	Network	Storm-related	Experiences	Admiration	Without			6.4
859181789180551168	Network	Storm-related	Experiences	Admiration	Without			7.1
859192021960937472	Network	Storm-related	Experiences	Admiration	Without			7.4
859192304434851840	Network	Storm-related	Experiences	Admiration	Without			7.4
859194315687563264	Network	Storm-related	Experiences	Admiration	Without			7.4
859194813601767424	Network	Storm-related	Experiences	Admiration	Without			7.4
859195051146084352	Network	Storm-related	Experiences	Admiration	Without			7.4
859195783509405696	Network	Storm-related	Experiences	Admiration	Without			8.1
859195900635357184	Network	Storm-related	Experiences	Admiration	Without			8.1
859196028817420288	Network	Storm-related	Experiences	Admiration	Without			8.1
859199243835375616	Network	Storm-related	Experiences	Admiration	Without			8.1
859200707186053120	Network	Storm-related	Experiences	Admiration	Without			8.2
859201116772421632	Network	Storm-related	Experiences	Admiration	Without			8.2
859154168463982592	Network	Storm-related	Experiences	Appreciation	Without			5.1
859127616795811840	Network	Storm-related	Experiences	Appreciation	Without			3.2
859180688725000192	Network	Storm-related	Experiences	Appreciation	Without			7.1
859182469475704832	Network	Storm-related	Experiences	Appreciation	Without			7.1
859188004908396544	Network	Storm-related	Experiences	Appreciation	Without			7.2
859195236542709760	Network	Storm-related	Experiences	Appreciation	Without			7.4
859202168397713408	Network	Storm-related	Experiences	Appreciation	Without			8.2
859207872340742144	Network	Storm-related	Experiences	Appreciation	Without			8.4
859144146011004928	Location	Storm-related	Warnings	Advice	Without			4.3
859152418306764800	Location	Storm-related	Warnings	Advice	Without			5.1
859165541344448512	Location	Storm-related	Warnings	Advice	Without			6.1
859171712138711040	Location	Storm-related	Warnings	Advice	Without			6.2
859174462125682688	Location	Storm-related	Warnings	Advice	Without			6.3
859186699930357760	Location	Storm-related	Warnings	Advice	Without			7.2
859123099882704896	Network	Storm-related	Warnings	Advice	Without			3.1
859122831334014976	Network	Storm-related	Warnings	Advice	Without			3.1
859123313196634112	Network	Storm-related	Warnings	Advice	Without			3.1
859125512496611328	Network	Storm-related	Warnings	Advice	Without			3.2
859125557937795072	Network	Storm-related	Warnings	Advice	Without			3.2
859126014198378496	Network	Storm-related	Warnings	Advice	Without			3.2
859126388980404224	Network	Storm-related	Warnings	Advice	Without			3.2
859127661960077312	Network	Storm-related	Warnings	Advice	Without			3.2
859128696879427584	Network	Storm-related	Warnings	Advice	Without			3.3
859145083362398208	Network	Storm-related	Warnings	Advice	Without			4.3
859147399280951296	Network	Storm-related	Warnings	Advice	Without			4.4
859152375310954496	Network	Storm-related	Warnings	Advice	Without			5.1
859152984483254272	Network	Storm-related	Warnings	Advice	Without			5.1
859167095980007424	Network	Storm-related	Warnings	Advice	Without			6.1
859168756060311552	Network	Storm-related	Warnings	Advice	Without			6.1
859175994531475456	Network	Storm-related	Warnings	Advice	Without			6.3
859179095762100224	Network	Storm-related	Warnings	Advice	Without			6.4
859181568774066176	Network	Storm-related	Warnings	Advice	Without			7.1
859186403250405376	Network	Storm-related	Warnings	Advice	Without			7.2
859182666561634306	Keyword	Storm-related	Experiences	Complaint	Without			7.1
859122827877916672	Location	Storm-related	Experiences	Complaint	Without			3.1
859125273169678336	Location	Storm-related	Experiences	Complaint	Without			3.2
859130264743796736	Location	Storm-related	Experiences	Complaint	Without			3.3
859150056678707200	Location	Storm-related	Experiences	Complaint	Without			4.4
859156017569026048	Location	Storm-related	Experiences	Complaint	Without			5.2
859163655849607168	Location	Storm-related	Experiences	Complaint	Without			5.4
859172722311651328	Location	Storm-related	Experiences	Complaint	Without			6.2
859173461016662016	Location	Storm-related	Experiences	Complaint	Without			6.3
859173720568586240	Location	Storm-related	Experiences	Complaint	Without			6.3
859174435470925824	Location	Storm-related	Experiences	Complaint	Without			6.3
859175062670376960	Location	Storm-related	Experiences	Complaint	Without			6.3
859176167303258112	Location	Storm-related	Experiences	Complaint	Without			6.3
859180882271272960	Location	Storm-related	Experiences	Complaint	Without			7.1
859188298945835008	Location	Storm-related	Experiences	Complaint	Without			7.3
859193400553287680	Location	Storm-related	Experiences	Complaint	Without			7.4
859195108213829632	Location	Storm-related	Experiences	Complaint	Without			7.4
859196737801605120	Location	Storm-related	Experiences	Complaint	Without			8.1
859200069442076672	Location	Storm-related	Experiences	Complaint	Without			8.2
859202207723511808	Location	Storm-related	Experiences	Complaint	Without			8.2
859203445013741568	Location	Storm-related	Experiences	Complaint	Without			8.3
859203734655696896	Location	Storm-related	Experiences	Complaint	Without			8.3
859203860547727360	Location	Storm-related	Experiences	Complaint	Without			8.3
859209150143901696	Location	Storm-related	Experiences	Complaint	Without			8.4
859144903133208576	Network	Storm-related	Experiences	Complaint	Without			4.3
859173611831209984	Network	Storm-related	Experiences	Complaint	Without			6.3
859174173566005248	Network	Storm-related	Experiences	Complaint	Without			6.3
859176827281182720	Network	Storm-related	Experiences	Complaint	Without			6.3
859176944822308864	Network	Storm-related	Experiences	Complaint	Without			6.4
859178908113154048	Network	Storm-related	Experiences	Complaint	Without			6.4
859186906940264448	Network	Storm-related	Experiences	Complaint	Without			7.2
859189907222384640	Network	Storm-related	Experiences	Complaint	Without			7.3
859200750601330688	Network	Storm-related	Experiences	Complaint	Without			8.2
859201316358410240	Network	Storm-related	Experiences	Complaint	Without			8.2
859204187619565568	Network	Storm-related	Experiences	Complaint	Without			8.3
859204709495820288	Network	Storm-related	Experiences	Complaint	Without			8.3
859206448479424512	Network	Storm-related	Experiences	Complaint	Without			8.3
859208776766951424	Network	Storm-related	Experiences	Complaint	Without			8.4
859210027654979584	Network	Storm-related	Experiences	Complaint	Without			8.4
859210295654445056	Network	Storm-related	Experiences	Complaint	Without			8.4
859174500595888128	Keyword	Storm-related	Updates	Current Conditions	Without			6.3
859147552519860224	Location	Storm-related	Updates	Current Conditions	Without			4.4
859184296300601344	Location	Storm-related	Updates	Current Conditions	Without			7.1
859120384364486656	Location	Storm-related	Updates	Current Conditions	Without			3.1
859128011064520704	Location	Storm-related	Updates	Current Conditions	Without			3.3
859131218528419840	Location	Storm-related	Updates	Current Conditions	Without			3.3
859131293518397440	Location	Storm-related	Updates	Current Conditions	Without			3.3
859135054320193536	Location	Storm-related	Updates	Current Conditions	Without			3.4
859135501906972672	Location	Storm-related	Updates	Current Conditions	Without			4.1
859140044589858816	Location	Storm-related	Updates	Current Conditions	Without			4.2
859145266925936640	Location	Storm-related	Updates	Current Conditions	Without			4.3
859145964577271808	Location	Storm-related	Updates	Current Conditions	Without			4.3
859148220219260928	Location	Storm-related	Updates	Current Conditions	Without			4.4
859149827636121600	Location	Storm-related	Updates	Current Conditions	Without			4.4
859150614324031488	Location	Storm-related	Updates	Current Conditions	Without			5.1
859152179483037696	Location	Storm-related	Updates	Current Conditions	Without			5.1
859154059395203072	Location	Storm-related	Updates	Current Conditions	Without			5.1
859156208611188736	Location	Storm-related	Updates	Current Conditions	Without			5.2
859156265934704640	Location	Storm-related	Updates	Current Conditions	Without			5.2
859156576330010624	Location	Storm-related	Updates	Current Conditions	Without			5.2
859156843779764224	Location	Storm-related	Updates	Current Conditions	Without			5.2
859157764106539008	Location	Storm-related	Updates	Current Conditions	Without			5.2
859158496679313408	Location	Storm-related	Updates	Current Conditions	Without			5.3
859160850682306560	Location	Storm-related	Updates	Current Conditions	Without			5.3
859162237684125696	Location	Storm-related	Updates	Current Conditions	Without			5.4
859164054409154560	Location	Storm-related	Updates	Current Conditions	Without			5.4
859164751636647936	Location	Storm-related	Updates	Current Conditions	Without			5.4
859165736861929472	Location	Storm-related	Updates	Current Conditions	Without			6.1
859166816983187456	Location	Storm-related	Updates	Current Conditions	Without			6.1
859167195078832128	Location	Storm-related	Updates	Current Conditions	Without			6.1
859168691069517824	Location	Storm-related	Updates	Current Conditions	Without			6.1
859170026334638080	Location	Storm-related	Updates	Current Conditions	Without			6.2
859172609979756544	Location	Storm-related	Updates	Current Conditions	Without			6.2
859173248902324224	Location	Storm-related	Updates	Current Conditions	Without			6.3
859175932376043520	Location	Storm-related	Updates	Current Conditions	Without			6.3
859176197569339392	Location	Storm-related	Updates	Current Conditions	Without			6.3
859177007799824384	Location	Storm-related	Updates	Current Conditions	Without			6.4
859178301960720384	Location	Storm-related	Updates	Current Conditions	Without			6.4
859178876060217344	Location	Storm-related	Updates	Current Conditions	Without			6.4
859180870833451008	Location	Storm-related	Updates	Current Conditions	Without			7.1
859181246580236288	Location	Storm-related	Updates	Current Conditions	Without			7.1
859182007913459712	Location	Storm-related	Updates	Current Conditions	Without			7.1
859184188838334464	Location	Storm-related	Updates	Current Conditions	Without			7.1
859185808049397760	Location	Storm-related	Updates	Current Conditions	Without			7.2
859190850240356352	Location	Storm-related	Updates	Current Conditions	Without			7.3
859193088274825216	Location	Storm-related	Updates	Current Conditions	Without			7.4
859194349783044096	Location	Storm-related	Updates	Current Conditions	Without			7.4
859194854659817472	Location	Storm-related	Updates	Current Conditions	Without			7.4
859195953592639488	Location	Storm-related	Updates	Current Conditions	Without			8.1
859200394827894784	Location	Storm-related	Updates	Current Conditions	Without			8.2
859200964179447808	Location	Storm-related	Updates	Current Conditions	Without			8.2
859204154769772544	Location	Storm-related	Updates	Current Conditions	Without			8.3
859209816530706432	Location	Storm-related	Updates	Current Conditions	Without			8.4
859210598336286720	Location	Storm-related	Updates	Current Conditions	Without			8.4
859127437363466240	Network	Storm-related	Updates	Current Conditions	Without			3.2
859120278181482496	Network	Storm-related	Updates	Current Conditions	Without			3.1
859146514177957888	Network	Storm-related	Updates	Current Conditions	Without			4.3
859148254004600832	Network	Storm-related	Updates	Current Conditions	Without			4.4
859203828369022976	Network	Storm-related	Updates	Current Conditions	Without			8.3
859120354790428672	Network	Storm-related	Updates	Current Conditions	Without			3.1
859120352399675392	Network	Storm-related	Updates	Current Conditions	Without			3.1
859123053527257088	Network	Storm-related	Updates	Current Conditions	Without			3.1
859124031513034752	Network	Storm-related	Updates	Current Conditions	Without			3.2
859124371583115264	Network	Storm-related	Updates	Current Conditions	Without			3.2
859125855238451200	Network	Storm-related	Updates	Current Conditions	Without			3.2
859126615556710400	Network	Storm-related	Updates	Current Conditions	Without			3.2
859128604436967424	Network	Storm-related	Updates	Current Conditions	Without			3.3
859129345557876736	Network	Storm-related	Updates	Current Conditions	Without			3.3
859129361550774272	Network	Storm-related	Updates	Current Conditions	Without			3.3
859130145302609920	Network	Storm-related	Updates	Current Conditions	Without			3.3
859130840516841472	Network	Storm-related	Updates	Current Conditions	Without			3.3
859132967792369664	Network	Storm-related	Updates	Current Conditions	Without			3.4
859137335375478784	Network	Storm-related	Updates	Current Conditions	Without			4.1
859139338935963648	Network	Storm-related	Updates	Current Conditions	Without			4.2
859139852574609408	Network	Storm-related	Updates	Current Conditions	Without			4.2
859139997504610304	Network	Storm-related	Updates	Current Conditions	Without			4.2
859140716286619648	Network	Storm-related	Updates	Current Conditions	Without			4.2
859141486612533248	Network	Storm-related	Updates	Current Conditions	Without			4.2
859142897022767104	Network	Storm-related	Updates	Current Conditions	Without			4.3
859143100459098112	Network	Storm-related	Updates	Current Conditions	Without			4.3
859145251809873920	Network	Storm-related	Updates	Current Conditions	Without			4.3
859145314372124672	Network	Storm-related	Updates	Current Conditions	Without			4.3
859145555053817856	Network	Storm-related	Updates	Current Conditions	Without			4.3
859145705096609792	Network	Storm-related	Updates	Current Conditions	Without			4.3
859145976996614144	Network	Storm-related	Updates	Current Conditions	Without			4.3
859147071114412032	Network	Storm-related	Updates	Current Conditions	Without			4.4
859148993187782656	Network	Storm-related	Updates	Current Conditions	Without			4.4
859150384253808640	Network	Storm-related	Updates	Current Conditions	Without			4.4
859150987256360960	Network	Storm-related	Updates	Current Conditions	Without			5.1
859151249811353600	Network	Storm-related	Updates	Current Conditions	Without			5.1
859153425690439680	Network	Storm-related	Updates	Current Conditions	Without			5.1
859157121186902016	Network	Storm-related	Updates	Current Conditions	Without			5.2
859157874462793728	Network	Storm-related	Updates	Current Conditions	Without			5.2
859158256232673280	Network	Storm-related	Updates	Current Conditions	Without			5.3
859161202555047936	Network	Storm-related	Updates	Current Conditions	Without			5.3
859162639557165056	Network	Storm-related	Updates	Current Conditions	Without			5.4
859165540681691136	Network	Storm-related	Updates	Current Conditions	Without			6.1
859166187267268608	Network	Storm-related	Updates	Current Conditions	Without			6.1
859167017793880064	Network	Storm-related	Updates	Current Conditions	Without			6.1
859168729845952512	Network	Storm-related	Updates	Current Conditions	Without			6.1
859168945298964480	Network	Storm-related	Updates	Current Conditions	Without			6.1
859169249138552832	Network	Storm-related	Updates	Current Conditions	Without			6.1
859169445725515776	Network	Storm-related	Updates	Current Conditions	Without			6.2
859169487865729024	Network	Storm-related	Updates	Current Conditions	Without			6.2
859169909410070528	Network	Storm-related	Updates	Current Conditions	Without			6.2
859170656717504512	Network	Storm-related	Updates	Current Conditions	Without			6.2
859170691765202944	Network	Storm-related	Updates	Current Conditions	Without			6.2
859170954613862400	Network	Storm-related	Updates	Current Conditions	Without			6.2
859171093017493504	Network	Storm-related	Updates	Current Conditions	Without			6.2
859171204481007616	Network	Storm-related	Updates	Current Conditions	Without			6.2
859171240489234432	Network	Storm-related	Updates	Current Conditions	Without			6.2
859171668715032576	Network	Storm-related	Updates	Current Conditions	Without			6.2
859171757319757824	Network	Storm-related	Updates	Current Conditions	Without			6.2
859172002996912128	Network	Storm-related	Updates	Current Conditions	Without			6.2
859172237139640320	Network	Storm-related	Updates	Current Conditions	Without			6.2
859172681803018240	Network	Storm-related	Updates	Current Conditions	Without			6.2
859173057319100416	Network	Storm-related	Updates	Current Conditions	Without			6.2
859173263846637568	Network	Storm-related	Updates	Current Conditions	Without			6.3
859173584652169216	Network	Storm-related	Updates	Current Conditions	Without			6.3
859173581284143104	Network	Storm-related	Updates	Current Conditions	Without			6.3
859173791418785792	Network	Storm-related	Updates	Current Conditions	Without			6.3
859173925435133952	Network	Storm-related	Updates	Current Conditions	Without			6.3
859174151558488065	Network	Storm-related	Updates	Current Conditions	Without			6.3
859174673766068224	Network	Storm-related	Updates	Current Conditions	Without			6.3
859174678128144384	Network	Storm-related	Updates	Current Conditions	Without			6.3
859175424844288000	Network	Storm-related	Updates	Current Conditions	Without			6.3
859175440958861312	Network	Storm-related	Updates	Current Conditions	Without			6.3
859175506368843776	Network	Storm-related	Updates	Current Conditions	Without			6.3
859175659670843392	Network	Storm-related	Updates	Current Conditions	Without			6.3
859175992656621568	Network	Storm-related	Updates	Current Conditions	Without			6.3
859177171730018304	Network	Storm-related	Updates	Current Conditions	Without			6.4
859177379578740736	Network	Storm-related	Updates	Current Conditions	Without			6.4
859177461988380672	Network	Storm-related	Updates	Current Conditions	Without			6.4
859177877262270464	Network	Storm-related	Updates	Current Conditions	Without			6.4
859177981062807552	Network	Storm-related	Updates	Current Conditions	Without			6.4
859177989162115072	Network	Storm-related	Updates	Current Conditions	Without			6.4
859177993759019008	Network	Storm-related	Updates	Current Conditions	Without			6.4
859178467836997632	Network	Storm-related	Updates	Current Conditions	Without			6.4
859179240851484672	Network	Storm-related	Updates	Current Conditions	Without			6.4
859179627297820672	Network	Storm-related	Updates	Current Conditions	Without			6.4
859182949434109952	Network	Storm-related	Updates	Current Conditions	Without			7.1
859185815741759488	Network	Storm-related	Updates	Current Conditions	Without			7.2
859188361369616384	Network	Storm-related	Updates	Current Conditions	Without			7.3
859193895850303488	Network	Storm-related	Updates	Current Conditions	Without			7.4
859195277386948608	Network	Storm-related	Updates	Current Conditions	Without			7.4
859196771188264960	Network	Storm-related	Updates	Current Conditions	Without			8.1
859196952310947840	Network	Storm-related	Updates	Current Conditions	Without			8.1
859205620754505728	Network	Storm-related	Updates	Current Conditions	Without			8.3
859207162534481920	Network	Storm-related	Updates	Current Conditions	Without			8.4
859127244521918464	Location	Storm-related	Updates	Event Information	Without			3.2
859124597828055040	Network	Storm-related	Updates	Event Information	Without			3.2
859133268247052288	Network	Storm-related	Updates	Event Information	Without			3.4
859165701810130944	Network	Storm-related	Updates	Event Information	Without			6.1
859168201141354496	Network	Storm-related	Updates	Event Information	Without			6.1
859169329044226048	Network	Storm-related	Updates	Event Information	Without			6.2
859179147670802432	Network	Storm-related	Updates	Event Information	Without			6.4
859186683291500544	Network	Storm-related	Updates	Event Information	Without			7.2
859124184542134272	Location	Storm-related	Experiences	Fear	Without			3.2
859124732825829376	Location	Storm-related	Experiences	Fear	Without			3.2
859128809790066688	Location	Storm-related	Experiences	Fear	Without			3.3
859129802430849024	Location	Storm-related	Experiences	Fear	Without			3.3
859139405176610816	Location	Storm-related	Experiences	Fear	Without			4.2
859145652089049088	Location	Storm-related	Experiences	Fear	Without			4.3
859146410226323456	Location	Storm-related	Experiences	Fear	Without			4.3
859149485603258368	Location	Storm-related	Experiences	Fear	Without			4.4
859150829831507968	Location	Storm-related	Experiences	Fear	Without			5.1
859153898371723264	Location	Storm-related	Experiences	Fear	Without			5.1
859158167921586176	Location	Storm-related	Experiences	Fear	Without			5.3
859174305288138752	Location	Storm-related	Experiences	Fear	Without			6.3
859179095883743232	Location	Storm-related	Experiences	Fear	Without			6.4
859183550142271488	Location	Storm-related	Experiences	Fear	Without			7.1
859204322248273920	Location	Storm-related	Experiences	Fear	Without			8.3
859149622673100800	Network	Storm-related	Experiences	Fear	Without			4.4
859133055168106496	Network	Storm-related	Experiences	Fear	Without			3.4
859148499392372736	Network	Storm-related	Experiences	Fear	Without			4.4
859175005208416256	Network	Storm-related	Experiences	Fear	Without			6.3
859175345781714944	Network	Storm-related	Experiences	Fear	Without			6.3
859176975642107904	Network	Storm-related	Experiences	Fear	Without			6.4
859179662827716608	Network	Storm-related	Experiences	Fear	Without			6.4
859190810700599296	Network	Storm-related	Experiences	Fear	Without			7.3
859205957737484288	Network	Storm-related	Experiences	Fear	Without			8.3
859175676208926720	Location	Storm-related	Warnings	Flood Watch/Advisory	Without			6.3
859125696186241024	Network	Storm-related	Warnings	Flood Watch/Advisory	Without			3.2
859134552694042624	Network	Storm-related	Warnings	Flood Watch/Advisory	Without			3.4
859154587110043648	Network	Storm-related	Warnings	Flood Watch/Advisory	Without			5.2
859170287505596416	Network	Storm-related	Warnings	Flood Watch/Advisory	Without			6.2
859173658069266432	Network	Storm-related	Warnings	Flood Watch/Advisory	Without			6.3
859177804323143680	Network	Storm-related	Warnings	Flood Watch/Advisory	Without			6.4
859177805862404096	Network	Storm-related	Warnings	Flood Watch/Advisory	Without			6.4
859179435135610880	Network	Storm-related	Warnings	Flood Watch/Advisory	Without			6.4
859179677906157568	Network	Storm-related	Warnings	Flood Watch/Advisory	Without			6.4
859186507147497472	Network	Storm-related	Warnings	Flood Watch/Advisory	Without			7.2
859186511647866880	Network	Storm-related	Warnings	Flood Watch/Advisory	Without			7.2
859197517623209984	Network	Storm-related	Warnings	Flood Watch/Advisory	Without			8.1
859197847119437824	Network	Storm-related	Warnings	Flood Watch/Advisory	Without			8.1
859199315448811520	Network	Storm-related	Warnings	Flood Watch/Advisory	Without			8.1
859199317688500224	Network	Storm-related	Warnings	Flood Watch/Advisory	Without			8.1
859203858194628608	Network	Storm-related	Warnings	Flood Watch/Advisory	Without			8.3
859203860551925760	Network	Storm-related	Warnings	Flood Watch/Advisory	Without			8.3
859168361346981888	Keyword	Storm-related	Forecasts	Forecast	Without			6.1
859122557420789760	Location	Storm-related	Forecasts	Forecast	Without			3.1
859145618069106688	Location	Storm-related	Forecasts	Forecast	Without			4.3
859122186187137024	Location	Storm-related	Forecasts	Forecast	Without			3.1
859123064067563520	Location	Storm-related	Forecasts	Forecast	Without			3.1
859134653931937792	Location	Storm-related	Forecasts	Forecast	Without			3.4
859138288451497984	Location	Storm-related	Forecasts	Forecast	Without			4.1
859153774081957888	Location	Storm-related	Forecasts	Forecast	Without			5.1
859153785259798528	Location	Storm-related	Forecasts	Forecast	Without			5.1
859160356295495680	Location	Storm-related	Forecasts	Forecast	Without			5.3
859176594153320448	Location	Storm-related	Forecasts	Forecast	Without			6.3
859179984610615296	Location	Storm-related	Forecasts	Forecast	Without			6.4
859181121854197760	Location	Storm-related	Forecasts	Forecast	Without			7.1
859187788113223680	Location	Storm-related	Forecasts	Forecast	Without			7.2
859191696856363008	Location	Storm-related	Forecasts	Forecast	Without			7.3
859201047226707968	Location	Storm-related	Forecasts	Forecast	Without			8.2
859122124958695424	Network	Storm-related	Forecasts	Forecast	Without			3.1
859122441121124352	Network	Storm-related	Forecasts	Forecast	Without			3.1
859123174394474496	Network	Storm-related	Forecasts	Forecast	Without			3.1
859124404848087040	Network	Storm-related	Forecasts	Forecast	Without			3.2
859124960954118144	Network	Storm-related	Forecasts	Forecast	Without			3.2
859125261312434176	Network	Storm-related	Forecasts	Forecast	Without			3.2
859126387030073344	Network	Storm-related	Forecasts	Forecast	Without			3.2
859127385207209984	Network	Storm-related	Forecasts	Forecast	Without			3.2
859127496997994496	Network	Storm-related	Forecasts	Forecast	Without			3.2
859128181164584960	Network	Storm-related	Forecasts	Forecast	Without			3.3
859128919542444032	Network	Storm-related	Forecasts	Forecast	Without			3.3
859132334913802240	Network	Storm-related	Forecasts	Forecast	Without			3.4
859132721284751360	Network	Storm-related	Forecasts	Forecast	Without			3.4
859132733905350656	Network	Storm-related	Forecasts	Forecast	Without			3.4
859133107001323520	Network	Storm-related	Forecasts	Forecast	Without			3.4
859133119462600704	Network	Storm-related	Forecasts	Forecast	Without			3.4
859135373187964928	Network	Storm-related	Forecasts	Forecast	Without			4.1
859135671235211264	Network	Storm-related	Forecasts	Forecast	Without			4.1
859136515930247168	Network	Storm-related	Forecasts	Forecast	Without			4.1
859136532896260096	Network	Storm-related	Forecasts	Forecast	Without			4.1
859137869193072640	Network	Storm-related	Forecasts	Forecast	Without			4.1
859139573347209216	Network	Storm-related	Forecasts	Forecast	Without			4.2
859139578875326464	Network	Storm-related	Forecasts	Forecast	Without			4.2
859139772094320640	Network	Storm-related	Forecasts	Forecast	Without			4.2
859143652957933568	Network	Storm-related	Forecasts	Forecast	Without			4.3
859145878036152320	Network	Storm-related	Forecasts	Forecast	Without			4.3
859146875403988992	Network	Storm-related	Forecasts	Forecast	Without			4.4
859147572635738112	Network	Storm-related	Forecasts	Forecast	Without			4.4
859147959019155456	Network	Storm-related	Forecasts	Forecast	Without			4.4
859148322778558464	Network	Storm-related	Forecasts	Forecast	Without			4.4
859148678375899136	Network	Storm-related	Forecasts	Forecast	Without			4.4
859149861895229440	Network	Storm-related	Forecasts	Forecast	Without			4.4
859151262931136512	Network	Storm-related	Forecasts	Forecast	Without			5.1
859153245138190336	Network	Storm-related	Forecasts	Forecast	Without			5.1
859153731102928896	Network	Storm-related	Forecasts	Forecast	Without			5.1
859154546886627328	Network	Storm-related	Forecasts	Forecast	Without			5.2
859155943304704000	Network	Storm-related	Forecasts	Forecast	Without			5.2
859157425080979456	Network	Storm-related	Forecasts	Forecast	Without			5.2
859159959883444224	Network	Storm-related	Forecasts	Forecast	Without			5.3
859160295222247424	Network	Storm-related	Forecasts	Forecast	Without			5.3
859161262277709824	Network	Storm-related	Forecasts	Forecast	Without			5.3
859162232671875072	Network	Storm-related	Forecasts	Forecast	Without			5.4
859162304071573504	Network	Storm-related	Forecasts	Forecast	Without			5.4
859163874318327808	Network	Storm-related	Forecasts	Forecast	Without			5.4
859165535447199744	Network	Storm-related	Forecasts	Forecast	Without			6.1
859165790481809408	Network	Storm-related	Forecasts	Forecast	Without			6.1
859166038276980736	Network	Storm-related	Forecasts	Forecast	Without			6.1
859166428431253504	Network	Storm-related	Forecasts	Forecast	Without			6.1
859166976891121664	Network	Storm-related	Forecasts	Forecast	Without			6.1
859168092185821184	Network	Storm-related	Forecasts	Forecast	Without			6.1
859168733511733248	Network	Storm-related	Forecasts	Forecast	Without			6.1
859168974382276608	Network	Storm-related	Forecasts	Forecast	Without			6.1
859169035384233984	Network	Storm-related	Forecasts	Forecast	Without			6.1
859170541223260160	Network	Storm-related	Forecasts	Forecast	Without			6.2
859172952230821888	Network	Storm-related	Forecasts	Forecast	Without			6.2
859176244897652736	Network	Storm-related	Forecasts	Forecast	Without			6.3
859178539333144576	Network	Storm-related	Forecasts	Forecast	Without			6.4
859178748998037504	Network	Storm-related	Forecasts	Forecast	Without			6.4
859180897299554304	Network	Storm-related	Forecasts	Forecast	Without			7.1
859186261537554432	Network	Storm-related	Forecasts	Forecast	Without			7.2
859187400320454656	Network	Storm-related	Forecasts	Forecast	Without			7.2
859187401855467520	Network	Storm-related	Forecasts	Forecast	Without			7.2
859188053625102336	Network	Storm-related	Forecasts	Forecast	Without			7.2
859191769854083072	Network	Storm-related	Forecasts	Forecast	Without			7.3
859192030739795968	Network	Storm-related	Forecasts	Forecast	Without			7.4
859196446301618176	Network	Storm-related	Forecasts	Forecast	Without			8.1
859198227987517440	Network	Storm-related	Forecasts	Forecast	Without			8.1
859199144984014848	Network	Storm-related	Forecasts	Forecast	Without			8.1
859199233869664256	Network	Storm-related	Forecasts	Forecast	Without			8.1
859199313251119104	Network	Storm-related	Forecasts	Forecast	Without			8.1
859199339624902656	Network	Storm-related	Forecasts	Forecast	Without			8.1
859201704155336704	Network	Storm-related	Forecasts	Forecast	Without			8.2
859202251130368000	Network	Storm-related	Forecasts	Forecast	Without			8.2
859203172644028416	Network	Storm-related	Forecasts	Forecast	Without			8.2
859207708058189824	Network	Storm-related	Forecasts	Forecast	Without			8.4
859207762282262528	Network	Storm-related	Forecasts	Forecast	Without			8.4
859208390379282432	Network	Storm-related	Forecasts	Forecast	Without			8.4
859209528784637952	Network	Storm-related	Forecasts	Forecast	Without			8.4
859156576275443712	Location	Storm-related	Experiences	Humor	Without			5.2
859191297109889024	Location	Storm-related	Experiences	humor	Without			7.3
859198368081485824	Location	Storm-related	Experiences	Humor	Without			8.1
859124106943483904	Location	Storm-related	Experiences	Humor	Without			3.2
859125132677263360	Location	Storm-related	Experiences	Humor	Without			3.2
859125494712868864	Location	Storm-related	Experiences	Humor	Without			3.2
859125998482317312	Location	Storm-related	Experiences	Humor	Without			3.2
859126512842354688	Location	Storm-related	Experiences	Humor	Without			3.2
859127073805389824	Location	Storm-related	Experiences	Humor	Without			3.2
859127090511306752	Location	Storm-related	Experiences	Humor	Without			3.2
859133542890123264	Location	Storm-related	Experiences	Humor	Without			3.4
859135659252088832	Location	Storm-related	Experiences	Humor	Without			4.1
859140442180509696	Location	Storm-related	Experiences	Humor	Without			4.2
859161013337419776	Location	Storm-related	Experiences	Humor	Without			5.3
859163348524556288	Location	Storm-related	Experiences	Humor	Without			5.4
859170684295053312	Location	Storm-related	Experiences	Humor	Without			6.2
859170933046738944	Location	Storm-related	Experiences	Humor	Without			6.2
859171545964523520	Location	Storm-related	Experiences	Humor	Without			6.2
859172578652454912	Location	Storm-related	Experiences	Humor	Without			6.2
859174297507680256	Location	Storm-related	Experiences	Humor	Without			6.3
859174661187350528	Location	Storm-related	Experiences	Humor	Without			6.3
859175546583908352	Location	Storm-related	Experiences	Humor	Without			6.3
859176063540318208	Location	Storm-related	Experiences	Humor	Without			6.3
859176682443476992	Location	Storm-related	Experiences	Humor	Without			6.3
859178459834318848	Location	Storm-related	Experiences	Humor	Without			6.4
859180194162253824	Location	Storm-related	Experiences	Humor	Without			6.4
859181524767453184	Location	Storm-related	Experiences	Humor	Without			7.1
859182189132611584	Location	Storm-related	Experiences	Humor	Without			7.1
859182343562645504	Location	Storm-related	Experiences	Humor	Without			7.1
859182939011244032	Location	Storm-related	Experiences	Humor	Without			7.1
859183521985908736	Location	Storm-related	Experiences	Humor	Without			7.1
859187547372736512	Location	Storm-related	Experiences	Humor	Without			7.2
859188678396190720	Location	Storm-related	Experiences	Humor	Without			7.3
859197491819970560	Location	Storm-related	Experiences	Humor	Without			8.1
859204900978397184	Location	Storm-related	Experiences	Humor	Without			8.3
859123245987094528	Network	Storm-related	Experiences	Humor	Without			3.1
859132296691150848	Network	Storm-related	Experiences	Humor	Without			3.4
859142023118544896	Network	Storm-related	Experiences	Humor	Without			4.2
859143149473730560	Network	Storm-related	Experiences	Humor	Without			4.3
859156769653891072	Network	Storm-related	Experiences	Humor	Without			5.2
859164007718146048	Network	Storm-related	Experiences	Humor	Without			5.4
859166782975815680	Network	Storm-related	Experiences	Humor	Without			6.1
859168649621512192	Network	Storm-related	Experiences	Humor	Without			6.1
859171809882779648	Network	Storm-related	Experiences	Humor	Without			6.2
859172036853280768	Network	Storm-related	Experiences	Humor	Without			6.2
859172830663106560	Network	Storm-related	Experiences	Humor	Without			6.2
859173042198597632	Network	Storm-related	Experiences	Humor	Without			6.2
859173673844039680	Network	Storm-related	Experiences	Humor	Without			6.3
859174093425451008	Network	Storm-related	Experiences	Humor	Without			6.3
859174198106869760	Network	Storm-related	Experiences	Humor	Without			6.3
859174436339154944	Network	Storm-related	Experiences	Humor	Without			6.3
859174691566649344	Network	Storm-related	Experiences	Humor	Without			6.3
859175729707307008	Network	Storm-related	Experiences	Humor	Without			6.3
859176682871300096	Network	Storm-related	Experiences	Humor	Without			6.3
859176684679045120	Network	Storm-related	Experiences	Humor	Without			6.3
859176752249286656	Network	Storm-related	Experiences	Humor	Without			6.3
859178194057998336	Network	Storm-related	Experiences	Humor	Without			6.4
859180942338007040	Network	Storm-related	Experiences	Humor	Without			7.1
859181228964052992	Network	Storm-related	Experiences	Humor	Without			7.1
859185064625811456	Network	Storm-related	Experiences	Humor	Without			7.2
859185640012992512	Network	Storm-related	Experiences	Humor	Without			7.2
859187833847898112	Network	Storm-related	Experiences	Humor	Without			7.2
859188255866191872	Network	Storm-related	Experiences	Humor	Without			7.3
859188422178729984	Network	Storm-related	Experiences	Humor	Without			7.3
859189274331271168	Network	Storm-related	Experiences	Humor	Without			7.3
859192288731422720	Network	Storm-related	Experiences	Humor	Without			7.4
859196320950738944	Network	Storm-related	Experiences	Humor	Without			8.1
859197655448252416	Network	Storm-related	Experiences	Humor	Without			8.1
859141556300910592	Location	Storm-related	Updates	Info Request	Without			4.2
859173532986748928	Location	Storm-related	Updates	Info Request	Without			6.3
859183332646690816	Location	Storm-related	Updates	Info Request	Without			7.1
859184887743602688	Location	Storm-related	Updates	Info Request	Without			7.2
859197219685244928	Location	Storm-related	Updates	Info Request	Without			8.1
859210766150279168	Location	Storm-related	Updates	Info Request	Without			8.4
859191762048385024	Network	Storm-related	Updates	Info Request	Without			7.3
859122440928198656	Network	Storm-related	Updates	Info Request	Without			3.1
859126425206521856	Network	Storm-related	Updates	Info Request	Without			3.2
859127331817967616	Network	Storm-related	Updates	Info Request	Without			3.2
859131289391308800	Network	Storm-related	Updates	Info Request	Without			3.3
859138378087923712	Network	Storm-related	Updates	Info Request	Without			4.1
859142609155100672	Network	Storm-related	Updates	Info Request	Without			4.2
859146485933502464	Network	Storm-related	Updates	Info Request	Without			4.3
859166014172520448	Network	Storm-related	Updates	Info Request	Without			6.1
859177952105431040	Network	Storm-related	Updates	Info Request	Without			6.4
859179414428545024	Network	Storm-related	Updates	Info Request	Without			6.4
859186444560216064	Network	Storm-related	Updates	Info Request	Without			7.2
859187610178252800	Network	Storm-related	Updates	Info Request	Without			7.2
859188365308170240	Network	Storm-related	Updates	Info Request	Without			7.3
859188449345232896	Network	Storm-related	Updates	Info Request	Without			7.3
859188857249640448	Network	Storm-related	Updates	Info Request	Without			7.3
859200083455352832	Network	Storm-related	Updates	Info Request	Without			8.2
859202940606844928	Network	Storm-related	Updates	Info Request	Without			8.2
859173664020934656	Location	Storm-related	Disruptions	Internet Outage	Without			6.3
859183252443148288	Location	Storm-related	Disruptions	Internet Outage	Without			7.1
859173331660099584	Network	Storm-related	Disruptions	Internet Outage	Without			6.3
859174287533592576	Network	Storm-related	Disruptions	Internet Outage	Without			6.3
859209957257949184	Network	Storm-related	Disruptions	Internet Outage	Without			8.4
859121283388329984	Location	Storm-related	Disruptions	Power Outage	Without			3.1
859127465909899264	Location	Storm-related	Disruptions	Power Outage	Without			3.2
859127624748195840	Location	Storm-related	Disruptions	Power Outage	Without			3.2
859132465860005888	Location	Storm-related	Disruptions	Power Outage	Without			3.4
859152022712578048	Location	Storm-related	Disruptions	Power Outage	Without			5.1
859163414291255296	Location	Storm-related	Disruptions	Power Outage	Without			5.4
859172568313597952	Location	Storm-related	Disruptions	Power Outage	Without			6.2
859174374691266560	Location	Storm-related	Disruptions	Power Outage	Without			6.3
859179292030324736	Location	Storm-related	Disruptions	Power Outage	Without			6.4
859180353029910528	Location	Storm-related	Disruptions	Power Outage	Without			6.4
859193958228013056	Location	Storm-related	Disruptions	Power Outage	Without			7.4
859194152604631040	Location	Storm-related	Disruptions	Power Outage	Without			7.4
859199419757064192	Location	Storm-related	Disruptions	Power Outage	Without			8.1
859209472874557440	Location	Storm-related	Disruptions	Power Outage	Without			8.4
859209679238516736	Location	Storm-related	Disruptions	Power Outage	Without			8.4
859210246920835072	Location	Storm-related	Disruptions	Power Outage	Without			8.4
859177068524965888	Location	Storm-related	Disruptions	Power Outage	Without			6.4
859167035594612736	Network	Storm-related	Disruptions	Power Outage	Without			6.1
859171106330206208	Network	Storm-related	Disruptions	Power Outage	Without			6.2
859172578757398528	Network	Storm-related	Disruptions	Power Outage	Without			6.2
859175298901868544	Network	Storm-related	Disruptions	Power Outage	Without			6.3
859180220800172032	Network	Storm-related	Disruptions	Power Outage	Without			6.4
859181619831242752	Network	Storm-related	Disruptions	Power Outage	Without			7.1
859182782588780544	Network	Storm-related	Disruptions	Power Outage	Without			7.1
859185036964376576	Network	Storm-related	Disruptions	Power Outage	Without			7.2
859185293093634048	Network	Storm-related	Disruptions	Power Outage	Without			7.2
859185349238587392	Network	Storm-related	Disruptions	Power Outage	Without			7.2
859185396697227264	Network	Storm-related	Disruptions	Power Outage	Without			7.2
859193905090355200	Network	Storm-related	Disruptions	Power Outage	Without			7.4
859194995961716736	Network	Storm-related	Disruptions	Power Outage	Without			7.4
859195948366475264	Network	Storm-related	Disruptions	Power Outage	Without			8.1
859196293037666304	Network	Storm-related	Disruptions	Power Outage	Without			8.1
859196385459154944	Network	Storm-related	Disruptions	Power Outage	Without			8.1
859203302076145664	Network	Storm-related	Disruptions	Power Outage	Without			8.3
859203677269225472	Network	Storm-related	Disruptions	Power Outage	Without			8.3
859146880541970432	Network	Storm-related	Disruptions	Power Outage	Without			4.4
859157083614216192	Network	Storm-related	Disruptions	Power Outage	Without			5.2
859174835582271488	Network	Storm-related	Disruptions	Power Outage	Without			6.3
859176388158529536	Network	Storm-related	Disruptions	Power Outage	Without			6.3
859177477012430848	Network	Storm-related	Disruptions	Power Outage	Without			6.4
859180231613177856	Network	Storm-related	Disruptions	Power Outage	Without			6.4
859180298898112512	Network	Storm-related	Disruptions	Power Outage	Without			6.4
859185371116171264	Network	Storm-related	Disruptions	Power Outage	Without			7.2
859189963547652096	Network	Storm-related	Disruptions	Power Outage	Without			7.3
859194151220502528	Network	Storm-related	Disruptions	Power Outage	Without			7.4
859196412927647744	Network	Storm-related	Disruptions	Power Outage	Without			8.1
859196424965287936	Network	Storm-related	Disruptions	Power Outage	Without			8.1
859197411478122496	Network	Storm-related	Disruptions	Power Outage	Without			8.1
859202191755759616	Network	Storm-related	Disruptions	Power Outage	Without			8.2
859202891860631552	Network	Storm-related	Disruptions	Power Outage	Without			8.2
859205810886455296	Network	Storm-related	Disruptions	Power Outage	Without			8.3
859124651036946432	Network	Storm-related	Damages	Property Damage	Without			3.2
859145687681843200	Network	Storm-related	Damages	Property Damage	Without			4.3
859148688978919424	Network	Storm-related	Damages	Property Damage	Without			4.4
859153084676804608	Network	Storm-related	Damages	Property Damage	Without			5.1
859153232026894336	Network	Storm-related	Damages	Property Damage	Without			5.1
859193872429330432	Network	Storm-related	Damages	Property Damage	Without			7.4
859176708209090560	Location	Storm-related	Damages	Property Damage	Without			6.3
859187074389487616	Location	Storm-related	Damages	Property Damage	Without			7.2
859187954543099904	Location	Storm-related	Damages	Property Damage	Without			7.2
859188369103966208	Location	Storm-related	Damages	Property Damage	Without			7.3
859189229024407552	Location	Storm-related	Damages	Property Damage	Without			7.3
859177573795995648	Network	Storm-related	Damages	Property Damage	Without			6.4
859178014344704001	Network	Storm-related	Damages	Property Damage	Without			6.4
859179843791048704	Network	Storm-related	Damages	Property Damage	Without			6.4
859182054239592448	Network	Storm-related	Damages	Property Damage	Without			7.1
859182185508745216	Network	Storm-related	Damages	Property Damage	Without			7.1
859185256171282432	Network	Storm-related	Damages	Property Damage	Without			7.2
859192704219181058	Network	Storm-related	Damages	Property Damage	Without			7.4
859205260488962048	Network	Storm-related	Damages	Property Damage	Without			8.3
859123711840014336	Network	Storm-related	Damages	Property Damage	Without			3.1
859142136633143296	Network	Storm-related	Damages	Property Damage	Without			4.2
859149195357433856	Network	Storm-related	Damages	Property Damage	Without			4.4
859160016313622528	Network	Storm-related	Damages	Property Damage	Without			5.3
859162082192879616	Network	Storm-related	Damages	Property Damage	Without			5.4
859208568163139584	Location	Storm-related	Damages	Road Damage	Without			8.4
859177854034223104	Network	Storm-related	Damages	Road Damage	Without			6.4
859192083655135232	Network	Storm-related	Damages	Road Damage	Without			7.4
859148827630067712	Location	Storm-related	Warnings	Storm Watch/Warning	Without			4.4
859157873766539264	Location	Storm-related	Warnings	Storm Watch/Warning	Without			5.2
859174572960215040	Location	Storm-related	Warnings	Storm Watch/Warning	Without			6.3
859177787097104384	Location	Storm-related	Warnings	Storm Watch/Warning	Without			6.4
859178703548542976	Location	Storm-related	Warnings	Storm Watch/Warning	Without			6.4
859121121878315008	Network	Storm-related	Warnings	Storm Watch/Warning	Without			3.1
859148474801164288	Network	Storm-related	Warnings	Storm Watch/Warning	Without			4.4
859164540243656704	Network	Storm-related	Warnings	Storm Watch/Warning	Without			5.4
859120784173879296	Network	Storm-related	Warnings	Storm Watch/Warning	Without			3.1
859121974722916352	Network	Storm-related	Warnings	Storm Watch/Warning	Without			3.1
859122082642358272	Network	Storm-related	Warnings	Storm Watch/Warning	Without			3.1
859122648634322944	Network	Storm-related	Warnings	Storm Watch/Warning	Without			3.1
859122894890258432	Network	Storm-related	Warnings	Storm Watch/Warning	Without			3.1
859124415812050944	Network	Storm-related	Warnings	Storm Watch/Warning	Without			3.2
859124915840192512	Network	Storm-related	Warnings	Storm Watch/Warning	Without			3.2
859125225899864064	Network	Storm-related	Warnings	Storm Watch/Warning	Without			3.2
859125309010051072	Network	Storm-related	Warnings	Storm Watch/Warning	Without			3.2
[truncated: 20,707 more rows]
