# Supplementary material for: Crisis social media data labeled for storm-related information and toponym usage
Source: Data Brief. 2020 Apr 21;30:105595. doi: 10.1016/j.dib.2020.105595 (PMC7200777; doi:10.1016/j.dib.2020.105595)
Supplement: Supplementary file 2 [file mmc2.xlsx]

## Sheet: Sheet1
Category	User Account ID
Citizens Associations	305685066
Citizens Associations	524692753
Citizens Associations	1581355848
Citizens Associations	85567958
Citizens Associations	1076752866
Citizens Associations	34337246
Citizens Associations	162194641
Citizens Associations	917361974
Citizens Associations	1898013600
Citizens Associations	2448110490
Citizens Associations	550552656
Citizens Associations	2409432350
Citizens Associations	531193427
Citizens Associations	755511133067325440
Citizens Associations	3241300253
Citizens Associations	451195605
Citizens Associations	296016079
Citizens Associations	95216654
Citizens Associations	312730481
Citizens Associations	297438603
Citizens Associations	121782324
Citizens Associations	123975900
Citizens Associations	97028313
Citizens Associations	115414847
Citizens Associations	26386480
Citizens Associations	130564397
Citizens Associations	106132325
Citizens Associations	15559269
Citizens Associations	64538511
Citizens Associations	74842444
Citizens Associations	34457821
Citizens Associations	146527980
Citizens Associations	248905981
Citizens Associations	992264288
Citizens Associations	1109333965
Citizens Associations	211231340
Citizens Associations	376305541
Citizens Associations	19076100
Citizens Associations	117784308
Citizens Associations	3772341856
Citizens Associations	930460526
Bars	541022011
Bars	89037995
Bars	1855445582
Bars	618728944
Bars	725427402860560385
Bars	62356016
Bars	3374954169
Bars	979072285
Bars	3433307783
Bars	737021343686754306
Bars	363454116
Bars	370327866
Bars	768532805273870336
Bars	349253114
Bars	18995431
Bars	191167709
Bars	2157552859
Bars	212975535
Bars	567876233
Bars	273188845
Bars	18955323
Bars	96040544
Bars	381344768
Bars	168848724
Bars	1018323852
Bars	41610907
Bars	313702360
Entertainment	207707530
Entertainment	49890607
Entertainment	27007389
Entertainment	40052844
Entertainment	28353113
Restaurants	110800903
Restaurants	1137875881
Restaurants	69055420
Restaurants	460222023
Restaurants	3229131896
Restaurants	3321557489
Restaurants	2436026838
Restaurants	321027236
Restaurants	159288700
Restaurants	3288561831
Restaurants	56763093
Restaurants	2780427783
Restaurants	260306984
Restaurants	3121871195
Restaurants	316527444
Restaurants	453552032
Restaurants	35650209
Restaurants	199939720
Restaurants	2854828350
Restaurants	2975211231
Restaurants	273089884
Restaurants	123989751
Restaurants	335500723
Restaurants	945064159
Restaurants	19572985
Restaurants	632371454
Restaurants	3116061141
Restaurants	167026793
Restaurants	1943306066
Restaurants	409365720
Restaurants	753579436629450752
Restaurants	2924457182
Restaurants	29231201
Restaurants	2559414175
Restaurants	485250137
Restaurants	552054186
Restaurants	389499710
Restaurants	291838168
Restaurants	467783313
Restaurants	267358926
Restaurants	861859434
Restaurants	466766928
Restaurants	705509121013878784
Media	2941682435
Media	54986996
Media	4738320682
Media	195739811
Media	529704584
Media	27628743
Media	53154071
Media	359858671
Media	435312280
Media	450844259
Media	63300864
Media	103131538
Media	93671369
Media	123337427
Media	28617123
Media	36971022
Media	23277450
Media	236993864
Media	63866243
Media	129096886
Media	126743535
Media	185770430
Media	143772694
Media	602161656
Media	53180344
Media	166179233
Media	23113205
Media	17489445
Media	24384781
Media	21658097
Civic Services	2578803980
Civic Services	1668034388
Civic Services	555685899
Civic Services	1630500254
Civic Services	2350384729
Civic Services	1090117002
Civic Services	2420887146
Civic Services	735560069492903936
Civic Services	353737856
Civic Services	3221392847
Civic Services	246337154
Civic Services	66809506
Civic Services	24190349
Civic Services	18557419
Civic Services	172449026
Civic Services	400229950
Civic Services	469468885
Civic Services	613770208
Emergency Services	545266765
Emergency Services	332861087
Emergency Services	2932376686
Emergency Services	413978224
Emergency Services	3078423274
Emergency Services	24030851
Emergency Services	1560464414
Emergency Services	550367776
Emergency Services	2400077958
Emergency Services	3090480846
Emergency Services	294066095
Emergency Services	48896815
Emergency Services	14882388
Schools	3348379743
Schools	3401954140
Schools	717027570642976
Schools	3699676996
Schools	2799270339
Schools	767704297329004544
Schools	1603904005
Schools	3434715724
Schools	2313899414
Schools	204824978
Schools	2796940086
Schools	2342519904
Schools	2432999143
Schools	77937061758183
Schools	59142065
Schools	992210538
